# Supplementary material for: Integrated analysis of miRNAs and mRNAs in thousands of single cells
Source: Sci Rep. 2025 Jan 10;15:1636. doi: 10.1038/s41598-025-85612-z (PMC11724058; doi:10.1038/s41598-025-85612-z)
Supplement: Supplementary file 2 — Supplementary Information 2. [file 41598_2025_85612_MOESM2_ESM.xlsx]

## Sheet: mRNA
	cells?	mouse_lung_young	mouse_lung_old
Number of studied cells	2310	7798	1605
Average mapped reads per cell	353905	152860	193384
Sequencing saturation estimation	0.696095	0.8413	0.883509
Average mRNA molecules number per cell$	80147	4642.86	7103.24
Average mRNA species number per cell	7354	939.325	640.961
Average proportion of exon	0.7624	0.455161	0.539657
Average proportion of intron	0.05303	0.260217	0.242241
Average proportion of intergenic regions	0.1833	0.284622	0.218102
Average proportion of rRNA/pseudogenes	0.05563	0.0508007	0.0608981
Average proportion of mitochondrial regions	0.10615	0.0488641	0.0486838
$ counted by UMIs
? cells from HeLa, A549, K562, HEK293T cultured cell lines

## Sheet: sRNA
	cells?	mouse_lung_young	mouse_lung_old
Number of studied cells	2310	7798	1605
Average mapped reads per cell	134245	20968	37885
Sequencing saturation estimation	0.948152	0.859728	0.933778
Average sRNA molecules number per cell$	4436	2026.94	1661.67
Average sRNA species number per cell	951	723.443	672.674
Average miRNA species number per cell*	181	107	86
Average proportion of sRNA molecules from miRNA loci	0.5546	0.558459	0.516952
Average proportion of sRNA molecules from rRNA loci	0.15424	0.105557	0.0958989
Average proportion of sRNA molecules from tRNA loci	0.06875	0.0606417	0.0653864
Average proportion of sRNA molecules from snRNA loci	0.013723	0.0201936	0.0235563
Average proportion of sRNA molecules from snoRNA loci	0.020899	0.0340045	0.0439693
Average proportion of sRNA molecules from mRNA degradation	0.05544	0.0487235	0.0437732
Average proportion of other misc sRNAs molecules	0.132348	0.17242	0.210464
* calculation based on different miRNA/sRNA precursors
$ counted by UMIs
? cells from HeLa, A549, K562, HEK293T cultured cell lines
