# Supplementary material for: Integrated analysis of miRNAs and mRNAs in thousands of single cells
Source: Sci Rep. 2025 Jan 10;15:1636. doi: 10.1038/s41598-025-85612-z (PMC11724058; doi:10.1038/s41598-025-85612-z)
Supplement: Supplementary file 4 — Supplementary Information 4. [file 41598_2025_85612_MOESM4_ESM.xlsx]

## Sheet: Sheet1
Step	Time	ON/OFF chip	Reagents	Cost(USD) per sample (~1000 cells)
Cell staining and selection	2 hours	ON	Cell Viability Imaging Kit	1050
			Ribonuclease-Inhibitor
			Blank Chip Reagent Kit
			350v Chip
3' Ligation	8 hours or overnight	ON	T4 RNA Ligase 2, KQ	130
			Ribonuclease-Inhibitor
			RA3-A2N adapter
SMART-seq reaction	2 hours	ON	Maxima H Minus Reverse Transcriptase	60
			Ribonuclease-Inhibitor
			MM-T50T primer
			TSO-5TL oligo
Free adapter removal	2.5 hours	ON	SCSR-RT primer	94
			5'Deadenylase
			Lambda exonuclease
			Ribonuclease-in
5‘ Ligation	2.5 hours	ON	SR5T-UUG adapter	60
			T4 RNA Ligase 1
			Ribonuclease-Inhibitor
RT-sRNA	1.5 hours	ON	Superscript III reverse transcriptase	120
			Ribonuclease-Inhibitor
PCR-1	2 hours	ON	SR5T-P1 primer	210
			Phanta® HS Super-Fidelity DNA Polymerase
			Collection Kit
			SPRIselect Beads
			Qubit™ dsDNA HS Assay Kit
Size selection	3 hours	OFF	Agilent High Sensitivity DNA Kit	35
			Pippin Prep kit
PCR-2	1 hour	OFF	Phanta® Max Super-Fidelity DNA Polymerase	3
			SCSR-PCR primer
			SPRIselect Beads
Sequencing		OFF	Agilent High Sensitivity DNA Kit	220
			Qubit™ dsDNA HS Assay Kit
			KAPA Library Quantification Kit
			200 million raw reads x 300 nt = 60G
Total	~ 2 days			1982
