# Supplementary material for: Integrated analysis of miRNAs and mRNAs in thousands of single cells
Source: Sci Rep. 2025 Jan 10;15:1636. doi: 10.1038/s41598-025-85612-z (PMC11724058; doi:10.1038/s41598-025-85612-z)
Supplement: Supplementary file 5 — Supplementary Information 5. [file 41598_2025_85612_MOESM5_ESM.xlsx]

## Sheet: human
miRNA	celltype	pvalue	avg_logFC	pct.1	pct.2	p_val_adj
hsa-miR-148a-3p	Lymphoid	1.73429e-181	0.824688	0.96	0.817	2.7263e-178
hsa-let-7g-5p	Lymphoid	6.96903e-158	-0.32104	1	1	1.09553e-154
hsa-miR-19b-3p	Lymphoid	1.50446e-142	-0.600018	0.816	0.947	2.36501e-139
hsa-miR-16-5p	Lymphoid	1.2288e-127	-0.485453	0.985	0.992	1.93167e-124
hsa-miR-101-3p	Lymphoid	2.73353e-127	-0.476393	0.958	0.985	4.29711e-124
hsa-miR-200c-3p	Lymphoid	6.28799e-123	1.03316	0.801	0.482	9.88473e-120
hsa-miR-19a-3p	Lymphoid	4.417e-122	-0.659588	0.683	0.89	6.94352e-119
hsa-miR-27a-3p	Lymphoid	8.5658e-122	-0.544001	0.895	0.96	1.34654e-118
hsa-miR-125b-5p	Lymphoid	1.32337e-117	0.625166	0.794	0.451	2.08034e-114
hsa-let-7e-5p	Lymphoid	2.76691e-100	0.906957	0.65	0.313	4.34958e-97
hsa-miR-141-3p	Lymphoid	2.42465e-84	1.14021	0.486	0.175	3.81155e-81
hsa-miR-199b-3p	Lymphoid	6.15175e-73	0.474505	0.484	0.188	9.67055e-70
hsa-let-7c-5p	Lymphoid	6.5281e-68	0.605405	0.724	0.462	1.02622e-64
hsa-miR-486-5p	Lymphoid	1.24086e-66	-1.68305	0.148	0.353	1.95064e-63
hsa-miR-21-5p	Lymphoid	3.93319e-66	0.211017	1	1	6.18297e-63
hsa-miR-106b-5p	Lymphoid	1.92366e-60	-0.453272	0.805	0.891	3.024e-57
hsa-miR-20a-5p	Lymphoid	2.49155e-57	-0.359516	0.945	0.967	3.91672e-54
hsa-miR-205-5p	Lymphoid	8.50164e-57	1.11302	0.375	0.137	1.33646e-53
hsa-miR-15b-5p	Lymphoid	3.00314e-53	-0.49727	0.673	0.836	4.72094e-50
hsa-miR-122-5p	Lymphoid	4.25856e-53	2.92555	0.409	0.231	6.69446e-50
hsa-miR-15a-5p	Lymphoid	8.40071e-53	-0.303098	0.978	0.987	1.32059e-49
hsa-miR-369-3p	Lymphoid	8.81441e-51	1.69987	0.301	0.097	1.38563e-47
hsa-miR-30e-5p	Lymphoid	8.59821e-50	-0.391447	0.751	0.864	1.35164e-46
hsa-miR-10b-5p	Lymphoid	9.3995e-45	0.978984	0.255	0.065	1.4776e-41
hsa-miR-17-5p	Lymphoid	4.74691e-44	-0.379542	0.912	0.944	7.46214e-41
hsa-miR-125a-5p	Lymphoid	1.56417e-42	0.42715	0.841	0.653	2.45887e-39
hsa-miR-375-3p	Lymphoid	1.98843e-40	1.05469	0.345	0.15	3.12581e-37
hsa-miR-222-3p	Lymphoid	3.26687e-36	-0.335808	0.726	0.833	5.13552e-33
hsa-miR-93-5p	Lymphoid	1.49037e-32	-0.377155	0.784	0.875	2.34286e-29
hsa-miR-374a-5p	Lymphoid	6.10899e-31	-0.2312	0.881	0.913	9.60334e-28
hsa-miR-145-5p	Lymphoid	1.16317e-30	0.391179	0.231	0.074	1.82851e-27
hsa-miR-363-3p	Lymphoid	3.40064e-29	-0.669957	0.033	0.118	5.34581e-26
hsa-miR-424-5p	Lymphoid	4.81895e-28	0.595095	0.417	0.247	7.57539e-25
hsa-miR-32-5p	Lymphoid	2.43715e-27	-0.348266	0.613	0.727	3.8312e-24
hsa-miR-338-3p	Lymphoid	6.11903e-27	0.679045	0.369	0.204	9.61912e-24
hsa-miR-374b-5p	Lymphoid	2.47754e-26	-0.275898	0.748	0.828	3.89469e-23
hsa-miR-92a-3p	Lymphoid	2.18802e-25	-0.251064	0.831	0.893	3.43956e-22
hsa-miR-181b-5p	Lymphoid	2.46434e-25	0.339644	0.576	0.384	3.87395e-22
hsa-miR-574-5p	Lymphoid	6.82279e-25	0.661163	0.226	0.091	1.07254e-21
hsa-miR-3613-5p	Lymphoid	1.11915e-24	-0.402903	0.319	0.489	1.7593e-21
hsa-miR-10395-3p	Lymphoid	2.70854e-23	0.443524	0.181	0.062	4.25782e-20
hsa-miR-135b-5p	Lymphoid	3.45755e-23	0.736817	0.313	0.17	5.43528e-20
hsa-miR-190a-5p	Lymphoid	4.36324e-23	-0.577085	0.065	0.16	6.85901e-20
hsa-miR-191-5p	Lymphoid	4.60062e-23	-0.223088	0.863	0.904	7.23218e-20
hsa-miR-146b-5p	Lymphoid	2.5584e-22	-0.32533	0.748	0.818	4.02181e-19
hsa-miR-23b-3p	Lymphoid	6.94239e-22	0.240289	0.64	0.505	1.09134e-18
hsa-let-7i-5p	Lymphoid	9.43545e-22	0.242857	0.999	1	1.48325e-18
hsa-miR-34a-5p	Lymphoid	1.26562e-20	0.364586	0.569	0.42	1.98955e-17
hsa-miR-30d-5p	Lymphoid	1.31518e-19	-0.444132	0.355	0.496	2.06746e-16
hsa-miR-200b-3p	Lymphoid	1.30977e-18	0.225386	0.58	0.441	2.05895e-15
hsa-miR-142-5p	Lymphoid	3.68882e-17	-0.241309	0.699	0.767	5.79883e-14
hsa-miR-144-3p	Lymphoid	1.72268e-16	-1.08379	0.216	0.303	2.70805e-13
hsa-miR-106a-5p	Lymphoid	1.8239e-15	-0.452687	0.282	0.399	2.86716e-12
hsa-miR-451a	Lymphoid	2.86193e-15	-1.6508	0.576	0.611	4.49895e-12
hsa-miR-7-1-3p	Lymphoid	3.94635e-15	-0.342409	0.261	0.384	6.20366e-12
hsa-miR-340-5p	Lymphoid	1.90235e-14	-0.45082	0.136	0.229	2.99049e-11
hsa-miR-185-5p	Lymphoid	9.20202e-12	-0.408964	0.082	0.15	1.44656e-08
hsa-miR-148b-3p	Lymphoid	1.23007e-11	0.231681	0.72	0.671	1.93367e-08
hsa-miR-199a-3p	Lymphoid	2.61844e-11	-0.331871	0.137	0.063	4.11618e-08
hsa-miR-18a-5p	Lymphoid	7.20574e-11	-0.41951	0.113	0.186	1.13274e-07
hsa-miR-29a-3p	Lymphoid	1.0379e-10	0.375686	0.34	0.251	1.63158e-07
hsa-miR-139-5p	Lymphoid	6.87846e-10	0.389627	0.111	0.05	1.08129e-06
hsa-miR-152-3p	Lymphoid	2.6182e-09	0.378791	0.181	0.108	4.11582e-06
hsa-miR-181c-5p	Lymphoid	4.20204e-09	-0.325089	0.054	0.103	6.60561e-06
hsa-miR-218-5p	Lymphoid	1.25506e-08	0.356118	0.114	0.057	1.97296e-05
hsa-miR-7-5p	Lymphoid	4.3031e-08	0.22371	0.737	0.673	6.76447e-05
hsa-miR-590-5p	Lymphoid	1.17684e-07	-0.228721	0.152	0.221	0.000184999
hsa-miR-320c	Lymphoid	5.14933e-07	0.301722	0.227	0.161	0.000809475
hsa-miR-484	Lymphoid	5.65795e-07	-0.230304	0.231	0.305	0.00088943
hsa-miR-29b-1-5p	Lymphoid	5.83146e-07	0.279089	0.209	0.146	0.000916705
hsa-miR-30b-5p	Lymphoid	2.47385e-06	-0.244372	0.315	0.389	0.0038889
hsa-miR-101-5p	Lymphoid	3.1489e-06	-0.226744	0.09	0.137	0.00495007
hsa-miR-499a-5p	Lymphoid	3.49744e-06	0.240265	0.104	0.06	0.00549797
hsa-miR-103a-3p	Lymphoid	1.49392e-05	-0.225973	0.184	0.243	0.0234844
hsa-miR-320b	Lymphoid	2.20393e-05	0.298989	0.283	0.225	0.0346458
hsa-miR-660-5p	Lymphoid	5.87487e-05	-0.296076	0.108	0.151	0.0923529
hsa-miR-182-5p	Lymphoid	8.98742e-05	-0.372699	0.086	0.123	0.141282
hsa-let-7d-3p	Lymphoid	0.000119189	-0.211975	0.261	0.319	0.187365
hsa-miR-324-5p	Lymphoid	0.000332197	-0.250611	0.13	0.172	0.522213
hsa-miR-29a-5p	Lymphoid	0.000421792	0.221987	0.285	0.241	0.663057
hsa-miR-16-2-3p	Lymphoid	0.000426991	-0.23991	0.091	0.127	0.67123
hsa-miR-27a-5p	Lymphoid	0.000804459	0.218586	0.273	0.23	1
hsa-miR-193a-5p	Lymphoid	0.000981738	0.293389	0.102	0.071	1
hsa-miR-320d	Lymphoid	0.00100788	0.212283	0.148	0.11	1
hsa-miR-2110	Lymphoid	0.00140765	0.228438	0.103	0.073	1
hsa-miR-12136	Lymphoid	0.00194319	-0.223783	0.136	0.171	1
hsa-miR-29c-5p	Lymphoid	0.00304074	0.221039	0.122	0.092	1
hsa-miR-1277-5p	Lymphoid	0.0048984	-0.207315	0.135	0.167	1
hsa-miR-1307-3p	Lymphoid	0.00700621	0.233954	0.368	0.344	1
hsa-miR-126-5p	Lymphoid	0.0153185	-0.418633	0.094	0.117	1
hsa-miR-132-3p	Lymphoid	0.0560689	-0.209458	0.154	0.177	1
hsa-miR-146a-5p	Lymphoid	0.186151	-0.204346	0.52	0.521	1
hsa-miR-126-3p	Lymphoid	0.679012	-0.435982	0.245	0.235	1
hsa-miR-27a-3p	Myeloid	1.23333e-33	-0.968529	0.7	0.844	1.93879e-30
hsa-miR-19b-3p	Myeloid	9.74164e-31	-0.746202	0.685	0.901	1.53139e-27
hsa-miR-19a-3p	Myeloid	6.12569e-28	-0.880489	0.572	0.813	9.62959e-25
hsa-miR-340-5p	Myeloid	4.41128e-26	-0.846445	0.411	0.714	6.93453e-23
hsa-miR-205-5p	Myeloid	1.83848e-23	2.42316	0.411	0.095	2.89009e-20
hsa-miR-148a-3p	Myeloid	2.68942e-23	1.21332	0.868	0.769	4.22777e-20
hsa-miR-200c-3p	Myeloid	4.72203e-21	1.17186	0.642	0.388	7.42303e-18
hsa-let-7g-5p	Myeloid	6.74397e-21	-0.363589	0.957	0.956	1.06015e-17
hsa-miR-16-5p	Myeloid	2.68153e-20	-0.556263	0.794	0.874	4.21537e-17
hsa-miR-30e-5p	Myeloid	3.92319e-20	-0.556953	0.598	0.813	6.16725e-17
hsa-miR-15b-5p	Myeloid	1.42626e-19	-0.752534	0.54	0.752	2.24208e-16
hsa-miR-191-5p	Myeloid	6.13974e-19	-0.419432	0.76	0.901	9.65167e-16
hsa-let-7e-5p	Myeloid	1.16634e-18	1.35429	0.572	0.333	1.83349e-15
hsa-miR-141-3p	Myeloid	2.72532e-18	1.43917	0.426	0.153	4.2842e-15
hsa-miR-15a-5p	Myeloid	4.159e-18	-0.437706	0.819	0.922	6.53795e-15
hsa-miR-106b-5p	Myeloid	5.72932e-18	-0.539848	0.723	0.844	9.0065e-15
hsa-miR-101-3p	Myeloid	9.21575e-17	-0.491652	0.717	0.854	1.44872e-13
hsa-miR-103a-3p	Myeloid	4.69969e-14	-0.646901	0.281	0.537	7.38791e-11
hsa-miR-107	Myeloid	1.12744e-13	-0.72669	0.051	0.221	1.77233e-10
hsa-miR-629-5p	Myeloid	1.6665e-13	-0.308282	0.079	0.282	2.61974e-10
hsa-miR-125a-5p	Myeloid	4.88254e-13	0.812482	0.74	0.684	7.67535e-10
hsa-miR-301a-3p	Myeloid	6.36126e-13	-0.515411	0.262	0.524	9.9999e-10
hsa-miR-20a-5p	Myeloid	6.9614e-13	-0.534838	0.742	0.85	1.09433e-09
hsa-miR-486-5p	Myeloid	3.23784e-12	-1.6104	0.075	0.241	5.08989e-09
hsa-miR-30c-5p	Myeloid	4.98904e-12	-0.302724	0.823	0.915	7.84277e-09
hsa-miR-375-3p	Myeloid	7.56323e-12	1.4031	0.389	0.19	1.18894e-08
hsa-miR-146b-5p	Myeloid	7.76004e-12	-0.424724	0.651	0.81	1.21988e-08
hsa-miR-484	Myeloid	2.5692e-11	-0.412604	0.253	0.497	4.03878e-08
hsa-miR-324-5p	Myeloid	4.84951e-11	-0.549347	0.298	0.544	7.62343e-08
hsa-miR-340-3p	Myeloid	8.24617e-11	-0.525745	0.119	0.306	1.2963e-07
hsa-miR-10b-5p	Myeloid	7.09046e-10	0.793575	0.172	0.027	1.11462e-06
hsa-miR-17-5p	Myeloid	7.70084e-10	-0.4481	0.764	0.878	1.21057e-06
hsa-miR-93-5p	Myeloid	1.01771e-09	-0.381623	0.766	0.84	1.59984e-06
hsa-miR-18a-5p	Myeloid	1.74115e-09	-0.567512	0.213	0.412	2.73709e-06
hsa-miR-98-5p	Myeloid	1.57664e-08	-0.332044	0.626	0.769	2.47848e-05
hsa-miR-361-5p	Myeloid	1.61874e-08	-0.421211	0.058	0.187	2.54466e-05
hsa-miR-150-5p	Myeloid	1.73015e-08	0.494089	0.887	0.85	2.7198e-05
hsa-miR-660-5p	Myeloid	2.58308e-08	-0.304928	0.357	0.592	4.0606e-05
hsa-miR-222-3p	Myeloid	3.3621e-08	-0.355185	0.668	0.793	5.28522e-05
hsa-miR-197-3p	Myeloid	3.83034e-08	-0.366324	0.202	0.398	6.0213e-05
hsa-miR-590-5p	Myeloid	4.67295e-08	-0.279637	0.187	0.384	7.34588e-05
hsa-miR-423-3p	Myeloid	4.73042e-08	-0.388906	0.323	0.541	7.43622e-05
hsa-miR-363-3p	Myeloid	5.46827e-08	-0.529599	0.104	0.252	8.59612e-05
hsa-miR-92a-3p	Myeloid	8.72374e-08	-0.367304	0.668	0.796	0.000137137
hsa-miR-500a-3p	Myeloid	1.26018e-07	-0.360301	0.092	0.231	0.000198101
hsa-let-7d-5p	Myeloid	1.34178e-07	-0.280413	0.611	0.769	0.000210929
hsa-miR-10a-5p	Myeloid	2.93725e-07	0.625341	0.36	0.211	0.000461736
hsa-miR-374b-5p	Myeloid	4.17671e-07	-0.352331	0.564	0.721	0.000656579
hsa-miR-708-5p	Myeloid	5.21529e-07	-0.573436	0.128	0.269	0.000819843
hsa-miR-30d-5p	Myeloid	9.89109e-07	-0.29883	0.398	0.602	0.00155488
hsa-miR-500b-5p	Myeloid	4.01063e-06	-0.347225	0.191	0.344	0.00630471
hsa-miR-500a-5p	Myeloid	5.28948e-06	-0.35385	0.191	0.34	0.00831506
hsa-miR-339-5p	Myeloid	7.55526e-06	-0.210839	0.075	0.184	0.0118769
hsa-miR-106a-5p	Myeloid	9.58263e-06	-0.36999	0.383	0.561	0.0150639
hsa-miR-532-5p	Myeloid	1.05091e-05	-0.297752	0.317	0.493	0.0165203
hsa-miR-138-5p	Myeloid	1.15645e-05	0.796326	0.115	0.027	0.0181795
hsa-miR-378a-3p	Myeloid	2.1027e-05	-0.459058	0.247	0.405	0.0330545
hsa-miR-451a	Myeloid	4.38156e-05	-1.66731	0.408	0.497	0.0688782
hsa-let-7d-3p	Myeloid	4.42812e-05	-0.212395	0.402	0.565	0.0696101
hsa-miR-24-2-5p	Myeloid	5.3665e-05	-0.351551	0.17	0.303	0.0843613
hsa-miR-15b-3p	Myeloid	5.47345e-05	-0.40953	0.077	0.17	0.0860427
hsa-miR-425-3p	Myeloid	6.96301e-05	-0.277873	0.081	0.177	0.109459
hsa-miR-20b-5p	Myeloid	9.3186e-05	-0.397197	0.079	0.17	0.146488
hsa-miR-1277-5p	Myeloid	0.000130448	-0.229741	0.204	0.333	0.205065
hsa-miR-200a-3p	Myeloid	0.000155955	0.394567	0.387	0.276	0.245161
hsa-miR-142-5p	Myeloid	0.000166666	-0.222336	0.383	0.537	0.261999
hsa-miR-374a-5p	Myeloid	0.000167553	-0.218655	0.666	0.776	0.263393
hsa-miR-511-5p	Myeloid	0.000207419	-0.239404	0.285	0.435	0.326062
hsa-miR-200b-3p	Myeloid	0.000273528	0.407697	0.483	0.408	0.429987
hsa-miR-30a-5p	Myeloid	0.000282027	-0.234349	0.104	0.197	0.443347
hsa-miR-501-5p	Myeloid	0.000343542	-0.311386	0.251	0.391	0.540048
hsa-miR-7-5p	Myeloid	0.000375663	0.320022	0.736	0.745	0.590542
hsa-miR-374a-3p	Myeloid	0.000520933	-0.205019	0.232	0.371	0.818907
hsa-miR-144-3p	Myeloid	0.000576713	-0.733944	0.128	0.211	0.906592
hsa-miR-135b-5p	Myeloid	0.00169216	0.872935	0.245	0.17	1
hsa-miR-369-3p	Myeloid	0.00218569	1.05627	0.143	0.078	1
hsa-miR-145-5p	Myeloid	0.00242084	0.398763	0.242	0.156	1
hsa-miR-199a-5p	Myeloid	0.00267984	0.456468	0.208	0.129	1
hsa-miR-378a-5p	Myeloid	0.00272	-0.215956	0.164	0.259	1
hsa-miR-122-5p	Myeloid	0.00353512	2.32261	0.26	0.214	1
hsa-miR-449a	Myeloid	0.00374807	0.205696	0.132	0.068	1
hsa-miR-10395-3p	Myeloid	0.0041066	0.915406	0.162	0.095	1
hsa-miR-132-3p	Myeloid	0.00517036	-0.20865	0.279	0.391	1
hsa-miR-221-3p	Myeloid	0.00542303	0.48272	0.73	0.748	1
hsa-miR-23b-3p	Myeloid	0.00565015	0.402408	0.568	0.616	1
hsa-miR-125b-5p	Myeloid	0.0104527	0.302725	0.692	0.735	1
hsa-miR-29b-1-5p	Myeloid	0.0110226	0.503082	0.213	0.15	1
hsa-miR-450a-5p	Myeloid	0.0148667	0.74214	0.211	0.15	1
hsa-miR-338-5p	Myeloid	0.016178	-0.291217	0.094	0.153	1
hsa-miR-29a-3p	Myeloid	0.0216784	0.409175	0.147	0.095	1
hsa-miR-424-5p	Myeloid	0.0314252	-0.280007	0.515	0.568	1
hsa-miR-497-5p	Myeloid	0.0319088	0.232252	0.113	0.068	1
hsa-miR-9-5p	Myeloid	0.0352567	0.343611	0.108	0.065	1
hsa-miR-151a-3p	Myeloid	0.0394363	0.481779	0.121	0.078	1
hsa-miR-199b-3p	Myeloid	0.0436469	0.549714	0.375	0.357	1
hsa-miR-1307-3p	Myeloid	0.0453913	0.295196	0.64	0.667	1
hsa-miR-196b-5p	Myeloid	0.049906	0.303667	0.147	0.099	1
hsa-miR-193a-5p	Myeloid	0.0617004	0.435699	0.553	0.592	1
hsa-miR-152-3p	Myeloid	0.13057	0.23046	0.13	0.18	1
hsa-miR-199b-5p	Myeloid	0.132161	0.295826	0.157	0.122	1
hsa-miR-342-5p	Myeloid	0.137383	0.369712	0.489	0.497	1
hsa-miR-223-3p	Myeloid	0.170976	0.265838	0.991	0.99	1
hsa-miR-29a-5p	Myeloid	0.217323	0.712146	0.27	0.255	1
hsa-miR-29c-5p	Myeloid	0.355856	0.576652	0.172	0.156	1
hsa-miR-27a-5p	Myeloid	0.382383	0.356717	0.213	0.259	1
hsa-miR-30a-3p	Myeloid	0.439934	0.423429	0.153	0.143	1
hsa-miR-328-3p	Myeloid	0.504248	0.293733	0.119	0.105	1
hsa-miR-28-3p	Myeloid	0.687674	0.240709	0.4	0.452	1
hsa-miR-99a-5p	Myeloid	0.777946	0.397456	0.185	0.201	1
hsa-miR-132-5p	Myeloid	0.814173	0.421176	0.183	0.197	1
hsa-miR-342-3p	Myeloid	0.859803	0.263097	0.674	0.776	1
hsa-miR-505-3p	Myeloid	0.899506	0.411102	0.383	0.459	1
hsa-miR-210-3p	Myeloid	0.902617	0.692512	0.166	0.177	1
hsa-miR-218-5p	Myeloid	0.968093	0.208139	0.2	0.201	1
hsa-miR-2110	Myeloid	0.98264	0.284547	0.17	0.18	1
hsa-miR-142-3p	Endothelial	4.94529e-24	2.1154	1	0.989	7.774e-21
hsa-miR-126-5p	Endothelial	1.15046e-18	-1.14267	0.828	1	1.80852e-15
hsa-miR-19b-3p	Endothelial	1.44928e-16	-0.786065	0.875	0.983	2.27827e-13
hsa-miR-151a-5p	Endothelial	4.30217e-15	-0.640485	0.953	0.994	6.76301e-12
hsa-miR-126-3p	Endothelial	3.77723e-14	-0.731835	0.984	1	5.9378e-11
hsa-miR-19a-3p	Endothelial	7.36867e-14	-0.758906	0.766	0.967	1.15836e-10
hsa-miR-27a-3p	Endothelial	1.56117e-13	-0.651514	0.969	1	2.45415e-10
hsa-miR-101-3p	Endothelial	6.47518e-13	-0.542672	1	1	1.0179e-09
hsa-miR-223-3p	Endothelial	2.50025e-12	1.95366	0.812	0.461	3.9304e-09
hsa-miR-30a-5p	Endothelial	5.42773e-12	-0.803117	0.609	0.939	8.53239e-09
hsa-miR-136-5p	Endothelial	3.80534e-11	-1.34142	0.078	0.606	5.982e-08
hsa-miR-199a-5p	Endothelial	4.14166e-11	-1.23732	0.422	0.789	6.51068e-08
hsa-miR-26a-5p	Endothelial	8.17994e-11	-0.362021	0.984	1	1.28589e-07
hsa-miR-320a-3p	Endothelial	8.40412e-11	-0.485885	0.953	0.983	1.32113e-07
hsa-miR-342-3p	Endothelial	6.45028e-10	1.05074	0.922	0.817	1.01398e-06
hsa-miR-145-5p	Endothelial	2.63751e-09	-1.11224	0.359	0.789	4.14616e-06
hsa-miR-497-5p	Endothelial	4.19484e-09	-0.639619	0.562	0.911	6.59428e-06
hsa-miR-15a-5p	Endothelial	5.53579e-09	-0.408089	0.984	1	8.70227e-06
hsa-miR-27b-3p	Endothelial	1.44184e-08	-0.426901	1	0.994	2.26657e-05
hsa-miR-122-5p	Endothelial	2.34215e-08	3.36598	0.438	0.15	3.68185e-05
hsa-miR-429	Endothelial	2.7711e-07	-0.94931	0.219	0.644	0.000435617
hsa-miR-199a-3p	Endothelial	3.56935e-07	-2.29132	0.141	0.467	0.000561102
hsa-miR-195-5p	Endothelial	3.79829e-07	-0.908521	0.188	0.561	0.000597091
hsa-miR-181a-5p	Endothelial	4.30507e-07	-0.382721	0.938	0.989	0.000676757
hsa-miR-487b-3p	Endothelial	5.43741e-07	-1.21511	0.031	0.367	0.000854762
hsa-miR-3613-5p	Endothelial	7.87982e-07	-0.590644	0.438	0.778	0.00123871
hsa-miR-196a-5p	Endothelial	1.51664e-06	0.682644	0.125	0	0.00238416
hsa-miR-365a-3p	Endothelial	1.54184e-06	-0.971637	0.062	0.394	0.00242378
hsa-miR-142-5p	Endothelial	1.8792e-06	1.07283	0.344	0.094	0.0029541
hsa-miR-143-3p	Endothelial	2.49112e-06	-0.779773	0.172	0.55	0.00391604
hsa-miR-23b-3p	Endothelial	4.10987e-06	-0.378413	0.906	0.961	0.00646071
hsa-miR-222-3p	Endothelial	9.65141e-06	-0.536517	0.875	0.944	0.015172
hsa-miR-151a-3p	Endothelial	1.06481e-05	-0.5982	0.344	0.672	0.0167388
hsa-let-7d-3p	Endothelial	1.33807e-05	-0.564619	0.516	0.794	0.0210345
hsa-miR-150-5p	Endothelial	1.77907e-05	1.08615	1	0.994	0.027967
hsa-miR-342-5p	Endothelial	2.05048e-05	0.845583	0.625	0.428	0.0322335
hsa-miR-340-5p	Endothelial	2.67361e-05	-0.636899	0.203	0.556	0.0420292
hsa-miR-92a-3p	Endothelial	4.19137e-05	-0.378226	0.875	0.956	0.0658883
hsa-miR-20a-5p	Endothelial	6.41168e-05	-0.291678	0.969	1	0.100792
hsa-miR-511-5p	Endothelial	6.7742e-05	0.703238	0.141	0.017	0.10649
hsa-miR-145-3p	Endothelial	6.84406e-05	-0.831471	0.062	0.328	0.107589
hsa-miR-199b-5p	Endothelial	9.3084e-05	-0.64332	0.156	0.461	0.146328
hsa-let-7b-5p	Endothelial	0.000133565	-0.26349	1	1	0.209964
hsa-miR-190a-5p	Endothelial	0.000149771	-0.698295	0.234	0.517	0.23544
hsa-miR-374a-5p	Endothelial	0.00015511	-0.255347	0.906	0.989	0.243833
hsa-miR-21-5p	Endothelial	0.000169917	0.238077	1	1	0.26711
hsa-miR-16-5p	Endothelial	0.000171324	-0.241307	1	0.994	0.269321
hsa-miR-93-5p	Endothelial	0.000207698	-0.351345	0.922	0.917	0.326502
hsa-miR-141-3p	Endothelial	0.000224435	1.08041	0.703	0.611	0.352811
hsa-miR-146a-5p	Endothelial	0.000228977	1.24796	0.297	0.117	0.359952
hsa-miR-7-5p	Endothelial	0.000230094	0.751342	0.703	0.611	0.361708
hsa-let-7b-3p	Endothelial	0.000256067	-0.628826	0.172	0.45	0.402538
hsa-miR-30e-5p	Endothelial	0.00028133	-0.271083	0.609	0.917	0.44225
hsa-miR-324-5p	Endothelial	0.000357212	-0.549036	0.234	0.55	0.561538
hsa-let-7i-5p	Endothelial	0.000464934	0.321377	0.984	1	0.730876
hsa-miR-146b-5p	Endothelial	0.000495725	0.696431	0.828	0.772	0.779279
hsa-miR-10a-5p	Endothelial	0.000605333	-0.270284	0.609	0.828	0.951584
hsa-miR-155-5p	Endothelial	0.000641484	0.568453	0.859	0.822	1
hsa-miR-494-3p	Endothelial	0.000642996	-0.613921	0.016	0.194	1
hsa-miR-30b-5p	Endothelial	0.000724386	-0.373808	0.547	0.794	1
hsa-miR-409-3p	Endothelial	0.000764367	-0.536752	0.031	0.222	1
hsa-miR-200a-3p	Endothelial	0.000827833	-0.439163	0.625	0.811	1
hsa-miR-181a-2-3p	Endothelial	0.000830668	-0.344789	0.078	0.3	1
hsa-miR-32-5p	Endothelial	0.000976841	0.567489	0.641	0.572	1
hsa-miR-193a-3p	Endothelial	0.00108216	-0.238332	0.078	0.3	1
hsa-miR-101-5p	Endothelial	0.00116238	-0.510481	0.109	0.339	1
hsa-miR-200c-3p	Endothelial	0.00139396	1.12339	0.828	0.85	1
hsa-miR-99a-5p	Endothelial	0.00151294	-0.647773	0.484	0.678	1
hsa-miR-193a-5p	Endothelial	0.00161617	-0.207863	0.516	0.767	1
hsa-miR-132-3p	Endothelial	0.0017815	-0.516781	0.172	0.406	1
hsa-miR-34a-5p	Endothelial	0.00194936	-0.295912	0.594	0.861	1
hsa-miR-181c-5p	Endothelial	0.00208958	-0.515428	0.062	0.256	1
hsa-miR-106b-5p	Endothelial	0.0025925	-0.260473	0.844	0.944	1
hsa-miR-642a-5p	Endothelial	0.00268805	0.567013	0.125	0.028	1
hsa-miR-499a-5p	Endothelial	0.00294181	1.31008	0.281	0.15	1
hsa-miR-484	Endothelial	0.00300484	-0.428194	0.328	0.578	1
hsa-miR-99a-3p	Endothelial	0.0031629	-0.701688	0.031	0.183	1
hsa-miR-224-5p	Endothelial	0.0044259	-0.34348	0.125	0.339	1
hsa-miR-338-5p	Endothelial	0.00449615	0.820078	0.25	0.122	1
hsa-miR-18a-5p	Endothelial	0.00466568	-0.413132	0.141	0.35	1
hsa-miR-151b	Endothelial	0.00484195	-0.305476	0.406	0.644	1
hsa-miR-382-5p	Endothelial	0.00505242	-0.555333	0.016	0.144	1
hsa-miR-148b-3p	Endothelial	0.00564126	0.428707	0.812	0.894	1
hsa-miR-221-5p	Endothelial	0.00679676	-0.341363	0.016	0.139	1
hsa-miR-452-5p	Endothelial	0.00690594	-0.31267	0.141	0.35	1
hsa-miR-542-3p	Endothelial	0.00768374	-0.401214	0.062	0.217	1
hsa-miR-181b-5p	Endothelial	0.00809245	-0.252306	0.828	0.956	1
hsa-miR-24-3p	Endothelial	0.00850045	-0.424732	0.156	0.35	1
hsa-miR-130a-3p	Endothelial	0.00940622	-0.354633	0.094	0.261	1
hsa-miR-1275	Endothelial	0.00991596	0.945757	0.359	0.256	1
hsa-miR-495-3p	Endothelial	0.0104733	-0.643454	0.062	0.206	1
hsa-miR-100-5p	Endothelial	0.011042	-0.251193	0.188	0.378	1
hsa-miR-182-5p	Endothelial	0.0110484	-0.470065	0.094	0.256	1
hsa-miR-218-5p	Endothelial	0.0113489	-0.2934	0.297	0.533	1
hsa-miR-139-5p	Endothelial	0.0113611	-0.265464	0.625	0.8	1
hsa-miR-3614-3p	Endothelial	0.013018	-0.34864	0.016	0.122	1
hsa-miR-337-3p	Endothelial	0.0131674	-0.541127	0.016	0.122	1
hsa-miR-454-3p	Endothelial	0.0132315	0.635921	0.453	0.372	1
hsa-miR-543	Endothelial	0.0170144	-0.386384	0.016	0.117	1
hsa-miR-328-3p	Endothelial	0.0213591	-0.281318	0.047	0.167	1
hsa-miR-181d-5p	Endothelial	0.0220761	-0.325307	0.219	0.422	1
hsa-miR-493-5p	Endothelial	0.0227628	-0.232509	0.031	0.139	1
hsa-let-7a-3p	Endothelial	0.0258846	-0.284615	0.016	0.106	1
hsa-miR-4485-5p	Endothelial	0.0258846	-0.752601	0.016	0.106	1
hsa-miR-29b-3p	Endothelial	0.026229	0.316913	0.984	0.983	1
hsa-miR-135a-5p	Endothelial	0.0285509	1.41796	0.109	0.039	1
hsa-miR-224-3p	Endothelial	0.031072	-0.21668	0.219	0.4	1
hsa-miR-27a-5p	Endothelial	0.0319063	0.729529	0.141	0.061	1
hsa-miR-185-5p	Endothelial	0.0329341	-0.272086	0.047	0.156	1
hsa-miR-30d-5p	Endothelial	0.0342438	-0.24553	0.625	0.806	1
hsa-miR-363-3p	Endothelial	0.0363409	-0.597125	0.047	0.144	1
hsa-miR-874-3p	Endothelial	0.0378015	-0.268075	0.031	0.122	1
hsa-miR-12136	Endothelial	0.0431179	-0.216886	0.281	0.444	1
hsa-miR-451a	Endothelial	0.0456369	-0.766304	0.688	0.6	1
hsa-miR-320e	Endothelial	0.0503303	-0.264576	0.078	0.189	1
hsa-miR-10b-5p	Endothelial	0.0523319	0.369392	0.578	0.456	1
hsa-miR-214-5p	Endothelial	0.0548574	-0.449374	0.062	0.161	1
hsa-miR-4485-3p	Endothelial	0.0673823	-0.70406	0.031	0.106	1
hsa-miR-376c-3p	Endothelial	0.0700339	-0.234705	0.047	0.133	1
hsa-miR-369-3p	Endothelial	0.0777106	0.77119	0.281	0.511	1
hsa-miR-660-5p	Endothelial	0.0844493	0.224304	0.188	0.333	1
hsa-miR-10395-3p	Endothelial	0.0882039	1.01033	0.219	0.15	1
hsa-miR-24-1-5p	Endothelial	0.0889036	-0.221219	0.109	0.217	1
hsa-miR-199b-3p	Endothelial	0.115551	0.227582	0.594	0.389	1
hsa-miR-128-3p	Endothelial	0.120637	0.312908	0.688	0.711	1
hsa-miR-152-3p	Endothelial	0.121047	0.363262	0.469	0.422	1
hsa-miR-20b-5p	Endothelial	0.136622	-0.396044	0.062	0.133	1
hsa-miR-486-5p	Endothelial	0.142516	-1.33038	0.141	0.211	1
hsa-miR-15b-3p	Endothelial	0.155742	0.524332	0.109	0.061	1
hsa-miR-652-3p	Endothelial	0.203635	0.503101	0.156	0.106	1
hsa-miR-2110	Endothelial	0.215728	0.246105	0.172	0.278	1
hsa-miR-190b-5p	Endothelial	0.221479	0.39788	0.109	0.067	1
hsa-miR-186-5p	Endothelial	0.231224	0.204902	0.922	0.928	1
hsa-miR-34c-5p	Endothelial	0.242059	0.49026	0.406	0.394	1
hsa-miR-375-3p	Endothelial	0.348066	0.849585	0.547	0.628	1
hsa-miR-338-3p	Endothelial	0.365034	0.738157	0.688	0.761	1
hsa-miR-29b-1-5p	Endothelial	0.369697	0.561973	0.141	0.111	1
hsa-miR-95-3p	Endothelial	0.373206	0.248674	0.078	0.128	1
hsa-miR-1307-3p	Endothelial	0.378133	0.622209	0.375	0.389	1
hsa-miR-148a-3p	Endothelial	0.434978	0.441727	0.969	0.894	1
hsa-miR-106b-3p	Endothelial	0.45181	0.299758	0.203	0.183	1
hsa-miR-205-5p	Endothelial	0.491733	0.484859	0.359	0.467	1
hsa-miR-374c-5p	Endothelial	0.500827	0.339155	0.109	0.089	1
hsa-miR-34b-5p	Endothelial	0.552722	0.343381	0.359	0.389	1
hsa-miR-3609	Endothelial	0.60672	0.519804	0.078	0.106	1
hsa-miR-29a-3p	Endothelial	0.650648	0.274563	0.312	0.339	1
hsa-miR-449a	Endothelial	0.664241	0.223278	0.094	0.122	1
hsa-miR-221-3p	Endothelial	0.67085	0.258652	0.734	0.85	1
hsa-miR-450a-5p	Endothelial	0.753935	0.266532	0.141	0.172	1
hsa-miR-22-5p	Endothelial	0.769354	0.249505	0.172	0.211	1
hsa-miR-144-3p	Endothelial	0.809706	-0.76439	0.156	0.161	1
hsa-miR-455-5p	Endothelial	0.82248	0.397532	0.266	0.283	1
hsa-miR-29a-5p	Endothelial	0.831542	0.34089	0.219	0.239	1
hsa-miR-103a-3p	Endothelial	0.870869	0.272765	0.391	0.439	1
hsa-miR-361-3p	Endothelial	0.93602	0.305603	0.453	0.572	1
hsa-miR-27b-3p	Epithelial	5.86929e-27	-0.635912	0.987	1	9.22652e-24
hsa-miR-223-3p	Epithelial	2.59159e-26	1.24308	0.889	0.42	4.07398e-23
hsa-miR-142-3p	Epithelial	6.77424e-25	1.36602	1	0.988	1.06491e-21
hsa-miR-150-5p	Epithelial	8.78705e-24	1.74759	0.967	0.828	1.38132e-20
hsa-miR-342-3p	Epithelial	2.14442e-18	1.05776	0.928	0.728	3.37103e-15
hsa-miR-30a-5p	Epithelial	2.06148e-17	-0.754505	0.68	0.917	3.24065e-14
hsa-miR-23b-3p	Epithelial	1.07539e-16	-0.571514	0.869	0.97	1.69051e-13
hsa-miR-101-3p	Epithelial	5.17725e-16	-0.404186	0.967	0.988	8.13864e-13
hsa-miR-429	Epithelial	3.01965e-15	-0.615145	0.869	0.976	4.74689e-12
hsa-miR-200a-3p	Epithelial	1.00952e-14	-0.53802	0.967	0.994	1.58697e-11
hsa-miR-155-5p	Epithelial	3.78454e-13	1.14822	0.784	0.426	5.94929e-10
hsa-miR-27a-3p	Epithelial	5.37309e-13	-0.323233	0.954	0.982	8.4465e-10
hsa-miR-21-5p	Epithelial	7.21754e-13	0.261695	1	1	1.1346e-09
hsa-miR-200b-3p	Epithelial	2.68969e-12	-0.414465	0.987	1	4.22819e-09
hsa-miR-30d-5p	Epithelial	3.10282e-12	-0.617216	0.745	0.923	4.87763e-09
hsa-miR-151a-5p	Epithelial	4.43544e-12	-0.495683	0.869	0.976	6.97251e-09
hsa-miR-30e-5p	Epithelial	1.04798e-11	-0.491107	0.791	0.929	1.64742e-08
hsa-miR-338-3p	Epithelial	1.41111e-11	1.54908	0.516	0.189	2.21826e-08
hsa-miR-34b-3p	Epithelial	1.93821e-11	-0.567431	0.83	0.917	3.04686e-08
hsa-miR-92b-3p	Epithelial	2.00734e-11	-0.541901	0.83	0.929	3.15554e-08
hsa-miR-12136	Epithelial	7.59385e-11	-1.33626	0.19	0.533	1.19375e-07
hsa-miR-486-5p	Epithelial	8.27351e-11	-2.18724	0.092	0.385	1.3006e-07
hsa-miR-26a-5p	Epithelial	1.65106e-10	-0.253814	0.987	1	2.59547e-07
hsa-miR-146a-5p	Epithelial	2.22123e-10	1.38776	0.373	0.089	3.49178e-07
hsa-miR-30c-5p	Epithelial	1.93728e-09	-0.319368	0.961	0.994	3.04541e-06
hsa-miR-200c-3p	Epithelial	2.7375e-09	-0.321322	0.987	1	4.30335e-06
hsa-miR-342-5p	Epithelial	4.0854e-09	1.21816	0.529	0.266	6.42226e-06
hsa-miR-451a	Epithelial	1.78453e-08	-1.97077	0.673	0.852	2.80528e-05
hsa-miR-148a-3p	Epithelial	8.37857e-08	0.204915	0.895	0.692	0.000131711
hsa-miR-340-5p	Epithelial	1.45452e-07	-0.455493	0.562	0.811	0.00022865
hsa-let-7i-5p	Epithelial	2.52971e-07	0.36475	0.993	1	0.000397671
hsa-miR-10395-3p	Epithelial	2.75935e-07	0.688785	0.373	0.136	0.00043377
hsa-miR-642a-5p	Epithelial	2.34566e-06	-0.462522	0.66	0.811	0.00368737
hsa-miR-146b-5p	Epithelial	2.5119e-06	0.742604	0.765	0.627	0.00394871
hsa-miR-203a-3p	Epithelial	3.63499e-06	-0.763504	0.235	0.473	0.0057142
hsa-miR-7-5p	Epithelial	4.38562e-06	0.654902	0.745	0.615	0.00689419
hsa-miR-16-5p	Epithelial	8.27794e-06	-0.274171	0.987	0.988	0.0130129
hsa-miR-142-5p	Epithelial	1.11651e-05	0.939969	0.418	0.219	0.0175516
hsa-miR-144-3p	Epithelial	1.27614e-05	-1.47755	0.15	0.337	0.0200609
hsa-miR-20a-5p	Epithelial	2.00964e-05	-0.224294	0.954	0.964	0.0315915
hsa-miR-151b	Epithelial	2.18891e-05	-0.572276	0.418	0.657	0.0344096
hsa-miR-1180-3p	Epithelial	2.38137e-05	-0.262079	0.778	0.888	0.0374351
hsa-miR-182-5p	Epithelial	4.4695e-05	-0.655779	0.157	0.367	0.0702605
hsa-miR-487b-3p	Epithelial	5.31189e-05	-0.849609	0.007	0.118	0.0835029
hsa-miR-642a-3p	Epithelial	5.33802e-05	-0.487688	0.026	0.16	0.0839136
hsa-miR-19a-3p	Epithelial	5.76574e-05	-0.31721	0.68	0.882	0.0906374
hsa-miR-19b-3p	Epithelial	5.83033e-05	-0.209574	0.85	0.959	0.0916528
hsa-miR-34c-5p	Epithelial	7.63184e-05	-0.288556	0.954	0.982	0.119973
hsa-miR-132-3p	Epithelial	0.000114053	-0.589264	0.275	0.473	0.179291
hsa-miR-99a-5p	Epithelial	0.000150058	-0.236628	0.719	0.864	0.235892
hsa-miR-34a-5p	Epithelial	0.00015314	-0.206838	0.882	0.947	0.240736
hsa-miR-1275	Epithelial	0.000178739	0.74609	0.634	0.503	0.280978
hsa-miR-106b-5p	Epithelial	0.000228158	-0.267923	0.889	0.923	0.358665
hsa-miR-320b	Epithelial	0.000453651	-0.271935	0.333	0.55	0.713139
hsa-miR-199a-3p	Epithelial	0.000499255	-1.3723	0.235	0.077	0.784829
hsa-miR-186-5p	Epithelial	0.000517563	0.293022	0.967	0.947	0.813609
hsa-miR-99a-3p	Epithelial	0.000644059	-0.392222	0.111	0.272	1
hsa-miR-27a-5p	Epithelial	0.000688246	0.620522	0.176	0.059	1
hsa-miR-30b-5p	Epithelial	0.000775992	-0.272567	0.804	0.858	1
hsa-miR-136-5p	Epithelial	0.000809985	-1.15226	0.039	0.148	1
hsa-miR-499a-5p	Epithelial	0.00116073	-0.355421	0.346	0.538	1
hsa-miR-17-5p	Epithelial	0.0013375	-0.236871	0.941	0.964	1
hsa-miR-34b-5p	Epithelial	0.00145999	-0.262625	0.967	0.97	1
hsa-miR-224-5p	Epithelial	0.00200769	-0.347755	0.098	0.231	1
hsa-miR-320c	Epithelial	0.00229624	-0.256787	0.294	0.479	1
hsa-miR-221-3p	Epithelial	0.00281809	0.776906	0.765	0.68	1
hsa-miR-363-3p	Epithelial	0.00291532	-0.600003	0.052	0.154	1
hsa-miR-24-1-5p	Epithelial	0.00320159	-0.594589	0.118	0.243	1
hsa-miR-24-3p	Epithelial	0.00327023	-0.326904	0.144	0.284	1
hsa-miR-190a-5p	Epithelial	0.00327553	-0.546359	0.137	0.272	1
hsa-miR-32-5p	Epithelial	0.00374772	-0.227685	0.725	0.811	1
hsa-miR-4485-3p	Epithelial	0.0040653	-1.12852	0.078	0.183	1
hsa-miR-4485-5p	Epithelial	0.00418966	-0.65072	0.039	0.13	1
hsa-miR-335-5p	Epithelial	0.00438147	-0.444813	0.118	0.249	1
hsa-miR-99b-5p	Epithelial	0.00462481	-0.317585	0.209	0.367	1
hsa-miR-340-3p	Epithelial	0.00513564	-0.305341	0.111	0.231	1
hsa-miR-218-5p	Epithelial	0.00604304	-0.219255	0.562	0.74	1
hsa-miR-195-5p	Epithelial	0.00608944	-0.411016	0.033	0.112	1
hsa-miR-548i	Epithelial	0.00802936	-0.222082	0.418	0.609	1
hsa-miR-30d-3p	Epithelial	0.00906438	-0.273443	0.124	0.249	1
hsa-miR-20b-5p	Epithelial	0.0112651	-0.398776	0.033	0.107	1
hsa-miR-301a-3p	Epithelial	0.0121953	-0.273646	0.516	0.651	1
hsa-miR-96-5p	Epithelial	0.0122729	-0.414525	0.046	0.124	1
hsa-miR-205-5p	Epithelial	0.0126637	0.556998	0.739	0.675	1
hsa-miR-1843	Epithelial	0.01517	-0.419907	0.039	0.112	1
hsa-miR-199b-5p	Epithelial	0.0170346	-0.51139	0.078	0.166	1
hsa-miR-130a-3p	Epithelial	0.0173595	-0.344153	0.046	0.118	1
hsa-miR-143-3p	Epithelial	0.017426	-0.618237	0.078	0.166	1
hsa-miR-183-5p	Epithelial	0.0231542	-0.336443	0.065	0.142	1
hsa-miR-140-5p	Epithelial	0.0260828	0.280448	0.608	0.556	1
hsa-miR-107	Epithelial	0.0286553	-0.201061	0.098	0.189	1
hsa-miR-199a-5p	Epithelial	0.031765	-1.32401	0.268	0.343	1
hsa-miR-9985	Epithelial	0.0352956	-0.260746	0.111	0.201	1
hsa-miR-361-3p	Epithelial	0.0357797	0.306119	0.582	0.533	1
hsa-miR-1277-5p	Epithelial	0.0382829	0.382856	0.235	0.16	1
hsa-miR-548b-5p	Epithelial	0.0394153	-0.200934	0.144	0.249	1
hsa-miR-135a-5p	Epithelial	0.0461085	0.696193	0.176	0.107	1
hsa-miR-145-5p	Epithelial	0.0463589	-1.01484	0.19	0.272	1
hsa-miR-375-3p	Epithelial	0.0480376	0.374549	0.83	0.929	1
hsa-miR-423-3p	Epithelial	0.0593281	-0.212305	0.34	0.515	1
hsa-miR-200a-5p	Epithelial	0.0604901	-0.256417	0.092	0.166	1
hsa-miR-132-5p	Epithelial	0.0642155	0.277663	0.131	0.071	1
hsa-miR-192-5p	Epithelial	0.0714947	0.227291	0.137	0.077	1
hsa-miR-199b-3p	Epithelial	0.0837439	-1.15119	0.353	0.444	1
hsa-miR-3613-5p	Epithelial	0.0927628	0.4454	0.471	0.45	1
hsa-miR-29c-5p	Epithelial	0.0980443	0.292715	0.288	0.225	1
hsa-miR-28-3p	Epithelial	0.105422	0.738023	0.288	0.231	1
hsa-miR-505-3p	Epithelial	0.112296	0.342881	0.418	0.385	1
hsa-miR-664b-3p	Epithelial	0.119577	0.289219	0.105	0.059	1
hsa-miR-590-5p	Epithelial	0.126225	0.229118	0.255	0.361	1
hsa-miR-10a-5p	Epithelial	0.145069	-0.296187	0.438	0.337	1
hsa-miR-1301-3p	Epithelial	0.157397	0.35498	0.222	0.183	1
hsa-miR-29b-1-5p	Epithelial	0.16351	0.234825	0.229	0.178	1
hsa-miR-29b-2-5p	Epithelial	0.175444	-0.258322	0.144	0.207	1
hsa-miR-103a-2-5p	Epithelial	0.186976	0.226336	0.176	0.13	1
hsa-miR-423-5p	Epithelial	0.189382	0.217445	0.523	0.562	1
hsa-miR-139-5p	Epithelial	0.259676	-0.201873	0.065	0.101	1
hsa-miR-122-5p	Epithelial	0.295434	1.13488	0.333	0.331	1
hsa-miR-193a-5p	Epithelial	0.303899	0.474711	0.183	0.142	1
hsa-miR-17-3p	Epithelial	0.31465	0.58857	0.19	0.154	1
hsa-miR-449a	Epithelial	0.41246	-0.382008	0.405	0.367	1
hsa-miR-497-5p	Epithelial	0.425416	-0.601627	0.242	0.266	1
hsa-miR-29a-5p	Epithelial	0.478636	0.2703	0.379	0.396	1
hsa-miR-28-5p	Epithelial	0.542508	0.218946	0.157	0.136	1
hsa-miR-101-5p	Epithelial	0.550023	0.245043	0.235	0.225	1
hsa-miR-149-5p	Epithelial	0.622166	0.297045	0.248	0.302	1
hsa-miR-328-3p	Epithelial	0.650057	0.389102	0.137	0.124	1
hsa-miR-190b-5p	Epithelial	0.669284	0.232711	0.752	0.852	1
hsa-miR-181d-5p	Epithelial	0.832263	0.226984	0.105	0.101	1
hsa-miR-135b-5p	Epithelial	0.862729	0.256643	0.392	0.402	1
hsa-miR-22-3p	Epithelial	0.874279	0.275142	0.98	0.976	1
hsa-miR-126-5p	Epithelial	0.910977	-0.262191	0.203	0.195	1
hsa-miR-142-3p	Stromal	2.67964e-62	2.73058	1	0.958	4.2124e-59
hsa-miR-30a-5p	Stromal	1.73924e-51	-1.45082	0.46	0.956	2.73409e-48
hsa-miR-19b-3p	Stromal	7.81706e-49	-0.903807	0.867	0.998	1.22884e-45
hsa-miR-150-5p	Stromal	3.97114e-48	2.85414	0.94	0.628	6.24264e-45
hsa-miR-27a-3p	Stromal	2.4047e-45	-0.872423	0.973	0.998	3.7802e-42
hsa-miR-27b-3p	Stromal	6.02055e-42	-0.79073	1	1	9.4643e-39
hsa-miR-223-3p	Stromal	1.21016e-40	1.03877	0.9	0.456	1.90237e-37
hsa-miR-23b-3p	Stromal	4.5565e-40	-0.696207	0.967	1	7.16281e-37
hsa-miR-26a-5p	Stromal	1.74056e-36	-0.526941	0.993	1	2.73617e-33
hsa-miR-101-3p	Stromal	2.45458e-31	-0.547813	0.973	1	3.85859e-28
hsa-miR-195-5p	Stromal	3.96498e-31	-0.951252	0.507	0.919	6.23295e-28
hsa-miR-155-5p	Stromal	2.00256e-30	1.66156	0.873	0.606	3.14803e-27
hsa-miR-497-5p	Stromal	7.8203e-28	-0.728603	0.893	0.99	1.22935e-24
hsa-miR-145-5p	Stromal	2.0835e-27	-1.00365	0.74	0.998	3.27526e-24
hsa-miR-143-3p	Stromal	4.26579e-26	-0.912439	0.587	0.975	6.70582e-23
hsa-miR-30d-5p	Stromal	6.88503e-26	-0.801941	0.587	0.943	1.08233e-22
hsa-miR-19a-3p	Stromal	1.44475e-24	-0.640039	0.733	0.978	2.27114e-21
hsa-let-7i-5p	Stromal	5.20363e-24	0.566139	1	1	8.1801e-21
hsa-miR-365b-3p	Stromal	1.99029e-23	1.11191	0.24	0.002	3.12874e-20
hsa-miR-199a-5p	Stromal	2.12573e-23	-0.606122	0.96	0.998	3.34165e-20
hsa-miR-145-3p	Stromal	3.04998e-23	-0.884411	0.467	0.933	4.79457e-20
hsa-miR-126-3p	Stromal	1.12084e-22	-1.37733	0.373	0.897	1.76196e-19
hsa-miR-429	Stromal	1.31826e-21	-1.0509	0.253	0.791	2.0723e-18
hsa-miR-126-5p	Stromal	1.51094e-21	-1.19346	0.127	0.623	2.3752e-18
hsa-miR-30c-5p	Stromal	1.58895e-21	-0.42172	0.953	0.998	2.49783e-18
hsa-miR-200a-3p	Stromal	2.52699e-21	-1.1062	0.647	0.968	3.97243e-18
hsa-miR-25-3p	Stromal	3.66349e-19	0.565171	0.993	0.975	5.759e-16
hsa-miR-151a-5p	Stromal	5.31384e-19	-0.500156	0.833	0.995	8.35336e-16
hsa-let-7d-3p	Stromal	7.05561e-19	-0.591716	0.707	0.929	1.10914e-15
hsa-miR-142-5p	Stromal	3.33357e-18	1.42585	0.32	0.054	5.24038e-15
hsa-miR-92a-3p	Stromal	6.18234e-18	-0.40548	0.853	0.993	9.71864e-15
hsa-let-7d-5p	Stromal	9.96025e-18	-0.43933	0.867	0.988	1.56575e-14
hsa-miR-342-3p	Stromal	6.81347e-17	0.852987	0.947	0.926	1.07108e-13
hsa-miR-143-5p	Stromal	8.2562e-17	-1.03021	0.1	0.498	1.29788e-13
hsa-miR-30b-5p	Stromal	1.92845e-16	-0.609007	0.587	0.916	3.03153e-13
hsa-miR-374b-5p	Stromal	4.93679e-16	-0.340111	0.853	0.983	7.76063e-13
hsa-miR-487b-3p	Stromal	1.6168e-15	-0.520073	0.213	0.66	2.54161e-12
hsa-miR-455-5p	Stromal	5.5756e-14	-0.495343	0.447	0.857	8.76484e-11
hsa-miR-135b-5p	Stromal	1.96204e-13	-0.420811	0.447	0.951	3.08432e-10
hsa-miR-455-3p	Stromal	2.02261e-13	-0.738099	0.053	0.377	3.17954e-10
hsa-miR-365a-3p	Stromal	3.09472e-13	-0.561267	0.127	0.517	4.8649e-10
hsa-miR-24-1-5p	Stromal	3.58028e-13	-0.555723	0.2	0.611	5.62819e-10
hsa-miR-99b-5p	Stromal	1.83638e-12	-0.480216	0.187	0.584	2.88679e-09
hsa-miR-214-5p	Stromal	8.41834e-12	-0.498564	0.447	0.776	1.32336e-08
hsa-miR-340-5p	Stromal	9.9688e-12	-0.512257	0.3	0.695	1.5671e-08
hsa-miR-12136	Stromal	1.85424e-11	-0.898456	0.133	0.456	2.91487e-08
hsa-miR-324-5p	Stromal	2.2318e-11	-0.508976	0.313	0.704	3.50839e-08
hsa-miR-335-5p	Stromal	3.90686e-11	-0.899759	0.32	0.653	6.14159e-08
hsa-miR-196b-5p	Stromal	4.90095e-11	0.682166	0.14	0.01	7.70429e-08
hsa-miR-200b-3p	Stromal	8.88886e-11	-0.69751	0.733	0.983	1.39733e-07
hsa-miR-122-5p	Stromal	1.14207e-10	3.63084	0.267	0.079	1.79534e-07
hsa-miR-181a-5p	Stromal	1.75514e-10	-0.227502	0.973	1	2.75908e-07
hsa-miR-20a-5p	Stromal	2.05734e-10	-0.23872	0.96	0.99	3.23413e-07
hsa-miR-101-5p	Stromal	4.24271e-10	-0.426465	0.16	0.49	6.66953e-07
hsa-miR-146a-5p	Stromal	8.68013e-10	1.33169	0.28	0.094	1.36452e-06
hsa-miR-130a-3p	Stromal	9.84211e-10	-0.541089	0.213	0.537	1.54718e-06
hsa-miR-139-5p	Stromal	1.52733e-09	-0.224615	0.307	0.7	2.40097e-06
hsa-miR-7-5p	Stromal	2.66919e-09	1.19117	0.58	0.456	4.19597e-06
hsa-miR-1247-5p	Stromal	2.80662e-09	-1.04996	0.04	0.276	4.41201e-06
hsa-miR-199a-3p	Stromal	3.77286e-09	-0.8141	0.407	0.611	5.93094e-06
hsa-miR-342-5p	Stromal	4.70739e-09	1.07603	0.573	0.441	7.40002e-06
hsa-miR-30a-3p	Stromal	5.5762e-09	-0.330686	0.627	0.887	8.76579e-06
hsa-miR-197-3p	Stromal	6.40352e-09	-0.408794	0.12	0.404	1.00663e-05
hsa-miR-24-3p	Stromal	8.62385e-09	-0.450366	0.227	0.534	1.35567e-05
hsa-miR-195-3p	Stromal	2.73828e-08	-0.394794	0.013	0.207	4.30458e-05
hsa-miR-151b	Stromal	6.41012e-08	-0.294971	0.287	0.618	0.000100767
hsa-miR-10a-5p	Stromal	6.93492e-08	-0.252468	0.967	0.998	0.000109017
hsa-miR-551b-3p	Stromal	1.31246e-07	-0.671537	0.04	0.236	0.000206319
hsa-miR-99a-3p	Stromal	1.62211e-07	-0.257666	0.1	0.352	0.000254996
hsa-miR-144-3p	Stromal	2.59224e-07	0.582191	0.187	0.049	0.000407501
hsa-miR-30e-5p	Stromal	2.70828e-07	-0.221049	0.74	0.958	0.000425742
hsa-miR-1-3p	Stromal	4.19669e-07	-0.870776	0.047	0.236	0.00065972
hsa-miR-222-3p	Stromal	4.34992e-07	-0.376811	0.787	0.963	0.000683808
hsa-miR-26a-2-3p	Stromal	4.96791e-07	-0.260999	0.1	0.34	0.000780956
hsa-miR-107	Stromal	5.3888e-07	-0.234258	0.06	0.261	0.00084712
hsa-miR-369-3p	Stromal	6.55755e-07	0.449186	0.393	0.786	0.00103085
hsa-miR-423-3p	Stromal	8.47089e-07	-0.308205	0.313	0.64	0.00133162
hsa-miR-132-3p	Stromal	9.168e-07	-0.285719	0.447	0.744	0.00144121
hsa-miR-103a-3p	Stromal	1.21778e-06	-0.223608	0.34	0.643	0.00191435
hsa-miR-133a-3p	Stromal	1.44531e-06	-1.08434	0.06	0.241	0.00227203
hsa-miR-27a-5p	Stromal	4.25357e-06	0.793593	0.207	0.076	0.00668661
hsa-miR-20a-3p	Stromal	4.39536e-06	-0.29102	0.013	0.155	0.00690951
hsa-miR-451a	Stromal	6.71665e-06	0.501828	0.507	0.387	0.0105586
hsa-miR-181a-2-3p	Stromal	8.55759e-06	-0.239834	0.213	0.453	0.0134525
hsa-miR-151a-3p	Stromal	9.7205e-06	-0.360222	0.307	0.586	0.0152806
hsa-let-7b-3p	Stromal	1.21776e-05	-0.239852	0.267	0.539	0.0191432
hsa-miR-181c-5p	Stromal	2.01557e-05	-0.28976	0.107	0.296	0.0316847
hsa-miR-10395-3p	Stromal	3.06022e-05	0.645012	0.28	0.153	0.0481067
hsa-miR-29b-2-5p	Stromal	3.94268e-05	-0.208511	0.107	0.288	0.0619789
hsa-miR-28-5p	Stromal	6.83843e-05	-0.229084	0.293	0.534	0.1075
hsa-miR-376c-3p	Stromal	7.17585e-05	-0.269583	0.173	0.367	0.112804
hsa-miR-23b-5p	Stromal	0.00011972	-0.226032	0.12	0.293	0.188199
hsa-miR-128-3p	Stromal	0.000149516	0.504119	0.733	0.771	0.235039
hsa-miR-335-3p	Stromal	0.000165239	-0.312992	0.007	0.103	0.259755
hsa-miR-30c-2-3p	Stromal	0.00024514	-0.218569	0.047	0.172	0.38536
hsa-miR-424-5p	Stromal	0.000310692	-0.382331	0.567	0.8	0.488408
hsa-miR-183-5p	Stromal	0.000337393	-0.262871	0.04	0.158	0.530382
hsa-miR-153-3p	Stromal	0.000450033	-0.225546	0.027	0.131	0.707452
hsa-miR-203a-3p	Stromal	0.00106298	-0.289795	0.06	0.175	1
hsa-miR-542-3p	Stromal	0.0017705	-0.209413	0.08	0.197	1
hsa-miR-655-3p	Stromal	0.00188401	-0.201352	0.02	0.101	1
hsa-miR-96-5p	Stromal	0.00200839	-0.233843	0.033	0.123	1
hsa-miR-4485-3p	Stromal	0.00247272	-0.496911	0.047	0.14	1
hsa-miR-125b-5p	Stromal	0.0036703	0.272558	0.98	1	1
hsa-miR-221-3p	Stromal	0.00394208	0.528398	0.833	0.84	1
hsa-miR-34c-5p	Stromal	0.00415365	0.784603	0.453	0.429	1
hsa-miR-485-3p	Stromal	0.00578443	-0.236776	0.033	0.108	1
hsa-miR-138-5p	Stromal	0.00580921	0.606799	0.12	0.054	1
hsa-miR-642a-5p	Stromal	0.00839909	0.517367	0.133	0.069	1
hsa-miR-200c-3p	Stromal	0.0248543	0.408744	0.88	0.973	1
hsa-miR-454-3p	Stromal	0.0270395	0.421996	0.527	0.564	1
hsa-miR-1307-3p	Stromal	0.0275773	0.519433	0.467	0.47	1
hsa-miR-361-3p	Stromal	0.0305868	0.505832	0.593	0.643	1
hsa-miR-29b-1-5p	Stromal	0.0487614	0.474185	0.227	0.175	1
hsa-miR-338-3p	Stromal	0.0857166	0.945402	0.32	0.296	1
hsa-miR-190b-5p	Stromal	0.0908753	0.442503	0.113	0.074	1
hsa-miR-449a	Stromal	0.0975758	0.381079	0.193	0.148	1
hsa-miR-1180-3p	Stromal	0.115272	0.210281	0.153	0.246	1
hsa-miR-29c-5p	Stromal	0.116689	0.279181	0.207	0.318	1
hsa-miR-486-5p	Stromal	0.121257	0.252581	0.107	0.069	1
hsa-miR-141-3p	Stromal	0.128052	0.255064	0.527	0.768	1
hsa-miR-190a-5p	Stromal	0.134112	0.596027	0.5	0.759	1
hsa-miR-7-1-3p	Stromal	0.166692	0.336869	0.247	0.362	1
hsa-miR-1275	Stromal	0.185411	0.480935	0.387	0.401	1
hsa-miR-10b-5p	Stromal	0.230158	0.372742	0.393	0.433	1
hsa-miR-29a-3p	Stromal	0.260982	0.248795	0.353	0.51	1
hsa-miR-32-5p	Stromal	0.261045	0.715871	0.373	0.429	1
hsa-miR-432-5p	Stromal	0.290721	0.296008	0.153	0.202	1
hsa-miR-320e	Stromal	0.300942	0.502594	0.187	0.163	1
hsa-miR-590-3p	Stromal	0.322803	0.215215	0.327	0.461	1
hsa-miR-320b	Stromal	0.332028	0.427608	0.68	0.82	1
hsa-miR-15b-5p	Stromal	0.341095	0.277611	0.607	0.798	1
hsa-miR-199b-5p	Stromal	0.364163	0.208424	0.733	0.847	1
hsa-miR-29a-5p	Stromal	0.393082	0.446821	0.373	0.419	1
hsa-miR-205-5p	Stromal	0.402704	0.708982	0.413	0.594	1
hsa-miR-210-3p	Stromal	0.407486	0.442671	0.26	0.266	1
hsa-miR-127-3p	Stromal	0.489347	0.269139	0.22	0.283	1
hsa-miR-31-5p	Stromal	0.502625	0.298717	0.087	0.113	1
hsa-miR-320d	Stromal	0.523349	0.665446	0.487	0.601	1
hsa-miR-34b-5p	Stromal	0.52385	0.386157	0.327	0.443	1
hsa-miR-22-3p	Stromal	0.578131	0.201656	0.987	1	1
hsa-miR-103a-2-5p	Stromal	0.606125	0.446839	0.14	0.18	1
hsa-miR-100-5p	Stromal	0.671876	0.217891	0.74	0.813	1
hsa-miR-224-3p	Stromal	0.71373	0.332254	0.287	0.323	1
hsa-miR-192-5p	Stromal	0.732732	0.207791	0.113	0.108	1
hsa-miR-423-5p	Stromal	0.748264	0.259365	0.54	0.729	1
hsa-miR-146b-5p	Stromal	0.752789	-0.243967	0.9	0.958	1
hsa-miR-148a-3p	Stromal	0.772762	0.359987	0.987	0.998	1
hsa-miR-652-3p	Stromal	0.84743	0.284883	0.1	0.113	1
hsa-miR-362-5p	Stromal	0.848696	0.37071	0.307	0.362	1
hsa-miR-320c	Stromal	0.870882	0.476705	0.58	0.761	1
hsa-miR-106b-3p	Stromal	0.962545	0.256587	0.167	0.192	1
hsa-miR-193a-5p	Stromal	0.978587	0.2515	0.573	0.744	1
hsa-miR-122-5p	Alveolar	2.06254e-08	3.51861	0.796	0.276	3.24231e-05
hsa-miR-19b-3p	Alveolar	3.16449e-08	-0.774817	0.898	1	4.97457e-05
hsa-miR-19a-3p	Alveolar	2.1742e-07	-0.949117	0.837	0.966	0.000341784
hsa-miR-150-5p	Alveolar	8.97932e-07	0.859477	1	0.759	0.00141155
hsa-miR-320a-3p	Alveolar	3.09283e-06	-0.637738	0.878	0.966	0.00486192
hsa-miR-142-3p	Alveolar	4.01319e-06	0.66256	1	0.966	0.00630874
hsa-miR-369-3p	Alveolar	4.61759e-06	1.83961	0.755	0.345	0.00725885
hsa-miR-27a-3p	Alveolar	9.63694e-06	-0.703831	0.98	0.966	0.0151493
hsa-miR-429	Alveolar	1.13769e-05	-0.656607	0.939	0.966	0.0178845
hsa-miR-199a-5p	Alveolar	1.32775e-05	-2.16501	0.163	0.586	0.0208722
hsa-miR-452-5p	Alveolar	2.7577e-05	-0.880187	0.245	0.793	0.043351
hsa-miR-126-3p	Alveolar	2.76766e-05	-1.07076	0.388	0.793	0.0435076
hsa-let-7f-5p	Alveolar	6.30211e-05	0.251488	1	1	0.0990691
hsa-miR-136-5p	Alveolar	9.52473e-05	-1.38207	0.041	0.379	0.149729
hsa-miR-222-3p	Alveolar	0.000101086	-0.583204	0.918	0.966	0.158908
hsa-miR-126-5p	Alveolar	0.000111229	-1.04557	0.082	0.448	0.174852
hsa-let-7e-5p	Alveolar	0.000125153	0.353778	1	0.931	0.19674
hsa-miR-21-5p	Alveolar	0.00012825	-0.36645	1	1	0.201609
hsa-miR-193a-5p	Alveolar	0.000179047	-0.944708	0.122	0.517	0.281461
hsa-let-7g-5p	Alveolar	0.000205842	-0.272991	1	1	0.323583
hsa-miR-199b-5p	Alveolar	0.000275296	-0.839462	0.061	0.414	0.432766
hsa-miR-143-3p	Alveolar	0.000451744	-1.65539	0.061	0.379	0.710142
hsa-miR-642a-5p	Alveolar	0.000794997	-0.706902	0.02	0.276	1
hsa-miR-146b-5p	Alveolar	0.000805103	0.731329	0.959	0.828	1
hsa-miR-30e-5p	Alveolar	0.000876374	-0.473201	0.816	0.966	1
hsa-miR-30a-5p	Alveolar	0.00134683	-0.447452	0.918	0.931	1
hsa-miR-205-5p	Alveolar	0.00182289	-0.845243	0.163	0.552	1
hsa-miR-138-5p	Alveolar	0.0019873	-0.864667	0.429	0.724	1
hsa-miR-92a-3p	Alveolar	0.00217218	-0.391347	0.939	1	1
hsa-miR-20a-5p	Alveolar	0.00257941	-0.249767	0.98	1	1
hsa-miR-141-3p	Alveolar	0.00273898	0.316085	1	1	1
hsa-miR-214-5p	Alveolar	0.00296936	-0.48849	0	0.172	1
hsa-miR-200a-5p	Alveolar	0.00296936	-0.593929	0	0.172	1
hsa-miR-449a	Alveolar	0.00296936	-0.855129	0	0.172	1
hsa-miR-342-3p	Alveolar	0.00307585	0.687776	0.878	0.862	1
hsa-miR-99a-5p	Alveolar	0.00356169	-0.634708	0.49	0.759	1
hsa-miR-203a-3p	Alveolar	0.00390652	-0.56041	0.857	1	1
hsa-miR-338-3p	Alveolar	0.004169	0.296276	1	1	1
hsa-miR-145-3p	Alveolar	0.00487487	-1.25018	0.02	0.207	1
hsa-let-7d-3p	Alveolar	0.00559317	-0.381179	0.796	0.931	1
hsa-miR-338-5p	Alveolar	0.00570327	0.608158	0.878	0.828	1
hsa-miR-148a-3p	Alveolar	0.00644101	0.540237	1	1	1
hsa-miR-15b-5p	Alveolar	0.00652563	-0.419602	0.878	0.966	1
hsa-miR-335-5p	Alveolar	0.00679729	-0.516272	0.184	0.517	1
hsa-miR-96-5p	Alveolar	0.0081916	-0.717393	0.082	0.31	1
hsa-miR-376a-2-5p	Alveolar	0.00835846	-0.664753	0	0.138	1
hsa-miR-106b-5p	Alveolar	0.00931065	-0.31111	0.939	0.966	1
hsa-miR-24-2-5p	Alveolar	0.00941066	-0.687371	0.061	0.276	1
hsa-miR-29a-3p	Alveolar	0.00947701	0.867934	0.551	0.345	1
hsa-miR-101-5p	Alveolar	0.00959985	-0.84478	0.265	0.517	1
hsa-miR-184	Alveolar	0.0101646	0.979007	0.327	0.069	1
hsa-miR-27b-3p	Alveolar	0.0103748	-0.220199	1	1	1
hsa-miR-181a-5p	Alveolar	0.0113065	-0.254929	0.98	1	1
hsa-miR-1277-5p	Alveolar	0.0141844	-0.49971	0.224	0.517	1
hsa-miR-135a-5p	Alveolar	0.0142488	1.05954	0.571	0.345	1
hsa-miR-28-3p	Alveolar	0.0153568	-0.602607	0.245	0.517	1
hsa-miR-200b-3p	Alveolar	0.0162777	-0.223918	1	1	1
hsa-miR-424-5p	Alveolar	0.0176384	0.593205	0.571	0.345	1
hsa-miR-16-2-3p	Alveolar	0.0187987	-0.370033	0.02	0.172	1
hsa-miR-210-3p	Alveolar	0.0201394	-0.635761	0.571	0.759	1
hsa-miR-148b-3p	Alveolar	0.0208437	0.323341	0.959	1	1
hsa-miR-361-3p	Alveolar	0.0220051	-0.555161	0.367	0.621	1
hsa-miR-532-3p	Alveolar	0.0233325	0.568685	0.163	0	1
hsa-miR-152-3p	Alveolar	0.0234786	0.631796	0.612	0.448	1
hsa-miR-26b-3p	Alveolar	0.023499	-0.269415	0	0.103	1
hsa-miR-335-3p	Alveolar	0.023499	-0.285405	0	0.103	1
hsa-let-7f-1-3p	Alveolar	0.023499	-0.300211	0	0.103	1
hsa-miR-708-5p	Alveolar	0.023499	-0.329308	0	0.103	1
hsa-miR-34b-3p	Alveolar	0.023499	-0.367194	0	0.103	1
hsa-miR-31-5p	Alveolar	0.023499	-0.535123	0	0.103	1
hsa-miR-4443	Alveolar	0.023499	-0.547974	0	0.103	1
hsa-miR-224-5p	Alveolar	0.0238271	-0.389204	0.306	0.655	1
hsa-miR-652-3p	Alveolar	0.0248431	0.823392	0.49	0.276	1
hsa-miR-200a-3p	Alveolar	0.0300993	-0.278286	1	1	1
hsa-miR-98-5p	Alveolar	0.0331803	0.230415	0.959	0.966	1
hsa-miR-382-3p	Alveolar	0.0351889	0.566264	0.143	0	1
hsa-miR-499a-5p	Alveolar	0.0380486	0.863088	0.429	0.276	1
hsa-miR-340-5p	Alveolar	0.0407165	-0.290112	0.367	0.655	1
hsa-miR-493-5p	Alveolar	0.0408024	-0.720669	0.02	0.138	1
hsa-miR-10395-3p	Alveolar	0.0421455	0.973916	0.245	0.069	1
hsa-miR-128-3p	Alveolar	0.0426125	0.380157	0.714	0.483	1
hsa-miR-142-5p	Alveolar	0.0437344	0.703569	0.245	0.069	1
hsa-miR-934	Alveolar	0.0458438	-0.43683	0.02	0.138	1
hsa-miR-17-5p	Alveolar	0.0466825	-0.207998	1	0.966	1
hsa-miR-18a-5p	Alveolar	0.0484445	-0.431819	0.204	0.414	1
hsa-miR-574-5p	Alveolar	0.0510337	-0.23275	0.469	0.69	1
hsa-miR-10a-5p	Alveolar	0.051746	-1.53026	0.469	0.552	1
hsa-miR-92a-1-5p	Alveolar	0.0523787	0.540299	0.184	0.034	1
hsa-miR-363-3p	Alveolar	0.0524585	-0.901511	0.041	0.172	1
hsa-miR-487b-3p	Alveolar	0.0549164	-0.44053	0.061	0.207	1
hsa-miR-29c-3p	Alveolar	0.0560315	0.414611	0.592	0.517	1
hsa-miR-145-5p	Alveolar	0.0592565	-1.7103	0.367	0.517	1
hsa-miR-382-5p	Alveolar	0.0605466	-0.278936	0.041	0.172	1
hsa-miR-93-5p	Alveolar	0.0612912	-0.201031	0.959	1	1
hsa-miR-375-3p	Alveolar	0.0634137	0.528707	0.918	0.931	1
hsa-miR-139-5p	Alveolar	0.0775746	-0.492665	0.184	0.379	1
hsa-miR-342-5p	Alveolar	0.0788585	0.474027	0.571	0.379	1
hsa-miR-205-3p	Alveolar	0.0795483	0.572143	0.102	0	1
hsa-miR-23a-5p	Alveolar	0.0795483	0.382244	0.102	0	1
hsa-miR-146a-5p	Alveolar	0.081269	0.678534	0.306	0.138	1
hsa-miR-155-5p	Alveolar	0.0832996	0.39351	0.694	0.586	1
hsa-miR-185-5p	Alveolar	0.087717	-0.364232	0.122	0.276	1
hsa-miR-33a-3p	Alveolar	0.0887964	-0.337079	0.163	0.345	1
hsa-miR-151b	Alveolar	0.0904473	-0.489417	0.286	0.448	1
hsa-let-7i-5p	Alveolar	0.0940883	0.231686	1	1	1
hsa-miR-7-5p	Alveolar	0.104352	0.370995	0.673	0.552	1
hsa-miR-4485-3p	Alveolar	0.104608	-0.835092	0.02	0.103	1
hsa-miR-144-3p	Alveolar	0.11016	-0.705933	0.469	0.207	1
hsa-miR-486-5p	Alveolar	0.113886	-1.11692	0.265	0.379	1
hsa-miR-7-1-3p	Alveolar	0.119683	-0.390646	0.204	0.345	1
hsa-miR-135b-5p	Alveolar	0.11977	-0.385385	0.653	0.862	1
hsa-miR-374c-5p	Alveolar	0.119912	-0.363084	0.041	0.138	1
hsa-miR-27a-5p	Alveolar	0.120845	0.531786	0.143	0.034	1
hsa-miR-29b-1-5p	Alveolar	0.121692	0.511109	0.286	0.138	1
hsa-miR-27b-5p	Alveolar	0.134134	-0.279082	0.224	0.379	1
hsa-miR-199a-3p	Alveolar	0.146338	-2.45741	0.143	0.241	1
hsa-miR-199b-3p	Alveolar	0.146551	-1.64975	0.429	0.517	1
hsa-miR-218-5p	Alveolar	0.152465	0.343714	0.612	0.448	1
hsa-miR-223-3p	Alveolar	0.156623	1.87422	0.755	0.586	1
hsa-miR-484	Alveolar	0.160554	0.421876	0.469	0.345	1
hsa-miR-324-5p	Alveolar	0.169159	-0.28978	0.571	0.828	1
hsa-miR-501-3p	Alveolar	0.175271	0.399269	0.122	0.034	1
hsa-miR-320e	Alveolar	0.186157	-0.256959	0.122	0.241	1
hsa-miR-1301-3p	Alveolar	0.187886	0.362976	0.265	0.138	1
hsa-miR-664a-5p	Alveolar	0.203356	0.350448	0.122	0.034	1
hsa-miR-590-5p	Alveolar	0.20506	-0.397573	0.082	0.172	1
hsa-miR-1180-3p	Alveolar	0.210254	-0.284904	0.163	0.276	1
hsa-miR-10b-5p	Alveolar	0.223248	0.241237	0.327	0.207	1
hsa-miR-664b-3p	Alveolar	0.225144	-0.33307	0.102	0.207	1
hsa-miR-628-3p	Alveolar	0.225758	-0.235895	0.082	0.172	1
hsa-miR-130a-3p	Alveolar	0.232601	-0.310028	0.51	0.69	1
hsa-miR-12136	Alveolar	0.232978	-0.304822	0.082	0.172	1
hsa-miR-320b	Alveolar	0.240763	-0.230327	0.673	0.759	1
hsa-miR-181c-5p	Alveolar	0.251454	-0.263213	0.122	0.241	1
hsa-miR-339-5p	Alveolar	0.263222	0.315096	0.102	0.034	1
hsa-miR-361-5p	Alveolar	0.268582	-0.256488	0.163	0.276	1
hsa-miR-628-5p	Alveolar	0.27289	0.468587	0.102	0.034	1
hsa-miR-4485-5p	Alveolar	0.273157	-0.342812	0.041	0.103	1
hsa-miR-149-5p	Alveolar	0.283959	-0.293424	0.041	0.103	1
hsa-miR-423-5p	Alveolar	0.286875	0.228106	0.755	0.69	1
hsa-miR-190a-5p	Alveolar	0.288019	0.256798	0.429	0.31	1
hsa-miR-103a-3p	Alveolar	0.291903	0.259811	0.633	0.586	1
hsa-miR-141-5p	Alveolar	0.305365	0.332217	0.143	0.069	1
hsa-miR-495-3p	Alveolar	0.323288	0.313613	0.143	0.069	1
hsa-miR-34b-5p	Alveolar	0.327192	-0.481076	0.122	0.207	1
hsa-miR-32-3p	Alveolar	0.348308	0.450171	0.306	0.241	1
hsa-miR-664a-3p	Alveolar	0.35623	0.449515	0.51	0.448	1
hsa-miR-24-3p	Alveolar	0.362359	-0.345405	0.245	0.379	1
hsa-miR-582-5p	Alveolar	0.365227	0.427226	0.163	0.103	1
hsa-miR-340-3p	Alveolar	0.371625	-0.313362	0.082	0.138	1
hsa-miR-590-3p	Alveolar	0.379261	-0.21717	0.245	0.345	1
hsa-miR-30c-2-3p	Alveolar	0.392995	0.472946	0.163	0.103	1
hsa-miR-497-5p	Alveolar	0.418513	-0.380575	0.571	0.621	1
hsa-miR-532-5p	Alveolar	0.518352	0.212436	0.469	0.414	1
hsa-miR-204-5p	Alveolar	0.538557	-0.977176	0.102	0.138	1
hsa-miR-182-5p	Alveolar	0.539634	-0.2987	0.449	0.483	1
hsa-miR-548b-3p	Alveolar	0.544332	0.399878	0.265	0.241	1
hsa-miR-320d	Alveolar	0.552064	-0.205114	0.449	0.552	1
hsa-miR-3613-5p	Alveolar	0.558022	0.301083	0.51	0.483	1
hsa-miR-548b-5p	Alveolar	0.559294	0.230203	0.102	0.069	1
hsa-miR-432-5p	Alveolar	0.581123	0.251393	0.143	0.103	1
hsa-miR-15b-3p	Alveolar	0.668548	-0.245892	0.143	0.172	1
hsa-miR-133a-3p	Alveolar	0.691949	-0.268361	0.102	0.069	1
hsa-miR-451a	Alveolar	0.724825	-0.750054	0.898	0.793	1
hsa-miR-29b-2-5p	Alveolar	0.811635	-0.234821	0.245	0.31	1
hsa-miR-224-3p	Alveolar	0.827732	0.23237	0.592	0.69	1
hsa-miR-197-3p	Alveolar	0.953026	0.25063	0.102	0.103	1
hsa-miR-92b-3p	Alveolar	0.974587	0.333118	0.163	0.172	1

## Sheet: mouse
miRNA	celltype	pvalue	avg_logFC	pct.1	pct.2	p_val_adj
mmu-miR-125b-5p	Lymphoid	0	-0.787462	0.995	1	0
mmu-miR-125a-5p	Lymphoid	0	-1.22155	0.865	0.995	0
mmu-miR-200b-3p	Lymphoid	0	-1.69955	0.322	0.887	0
mmu-miR-126a-3p	Lymphoid	0	-2.40772	0.301	0.929	0
mmu-miR-126a-5p	Lymphoid	2.09798e-303	-2.28929	0.147	0.791	9.29407e-301
mmu-miR-181a-5p	Lymphoid	1.40593e-296	-1.13396	0.712	0.99	6.22829e-294
mmu-miR-21a-5p	Lymphoid	3.66328e-295	0.747242	1	1	1.62283e-292
mmu-miR-30a-5p	Lymphoid	3.42285e-287	-1.25855	0.788	0.989	1.51632e-284
mmu-miR-26a-5p	Lymphoid	6.68081e-281	-0.303406	1	1	2.9596e-278
mmu-miR-195a-5p	Lymphoid	7.50299e-277	-1.24891	0.565	0.934	3.32382e-274
mmu-miR-151-5p	Lymphoid	1.05207e-237	-1.32305	0.426	0.865	4.66067e-235
mmu-miR-155-5p	Lymphoid	7.53195e-236	1.44848	0.995	0.916	3.33666e-233
mmu-miR-322-5p	Lymphoid	1.04287e-192	-1.13772	0.378	0.834	4.6199e-190
mmu-miR-152-3p	Lymphoid	4.0592e-161	-1.05465	0.366	0.78	1.79822e-158
mmu-miR-30a-3p	Lymphoid	5.07482e-158	-1.53929	0.166	0.614	2.24814e-155
mmu-miR-200c-3p	Lymphoid	5.51546e-155	-1.07625	0.332	0.765	2.44335e-152
mmu-miR-29a-3p	Lymphoid	3.98268e-150	0.743343	0.942	0.826	1.76433e-147
mmu-miR-497a-5p	Lymphoid	1.65521e-149	-1.19669	0.334	0.733	7.33258e-147
mmu-miR-142a-5p	Lymphoid	9.79243e-147	0.477552	0.991	0.955	4.33805e-144
mmu-miR-31-5p	Lymphoid	4.51118e-140	-1.25131	0.048	0.477	1.99845e-137
mmu-miR-23b-3p	Lymphoid	1.40282e-129	-0.33291	0.998	1	6.21447e-127
mmu-miR-92a-3p	Lymphoid	2.52038e-122	0.375285	1	0.992	1.11653e-119
mmu-miR-99b-5p	Lymphoid	1.17626e-115	-0.980115	0.299	0.682	5.21082e-113
mmu-miR-24-3p	Lymphoid	1.94051e-115	-0.574023	0.845	0.948	8.59647e-113
mmu-miR-146b-5p	Lymphoid	9.33454e-109	-1.20387	0.191	0.559	4.1352e-106
mmu-miR-218-5p	Lymphoid	2.81246e-108	-1.26157	0.116	0.487	1.24592e-105
mmu-miR-335-5p	Lymphoid	1.31765e-96	-1.5608	0.02	0.323	5.8372e-94
mmu-let-7b-5p	Lymphoid	2.54853e-96	-0.533971	0.862	0.949	1.129e-93
mmu-miR-23a-3p	Lymphoid	2.23725e-89	-0.242632	1	1	9.91104e-87
mmu-let-7d-3p	Lymphoid	6.64729e-76	-0.301213	0.97	0.987	2.94475e-73
mmu-let-7c-5p	Lymphoid	3.37163e-70	-0.418027	0.852	0.944	1.49363e-67
mmu-miR-214-3p	Lymphoid	3.70638e-70	-0.72639	0.394	0.677	1.64193e-67
mmu-miR-15a-5p	Lymphoid	6.25624e-67	0.242278	0.999	0.997	2.77151e-64
mmu-miR-30b-5p	Lymphoid	3.43346e-66	0.286044	1	0.994	1.52102e-63
mmu-miR-365-3p	Lymphoid	2.78277e-57	-0.650242	0.391	0.636	1.23277e-54
mmu-miR-103-3p	Lymphoid	7.99444e-56	-0.307555	0.917	0.974	3.54154e-53
mmu-miR-200a-3p	Lymphoid	1.6636e-55	-0.977979	0.094	0.329	7.36977e-53
mmu-miR-142a-3p	Lymphoid	6.56707e-55	0.27183	0.989	0.959	2.90921e-52
mmu-miR-181b-5p	Lymphoid	8.37683e-54	-0.969674	0.065	0.289	3.71094e-51
mmu-miR-29b-3p	Lymphoid	5.16256e-53	0.231873	0.997	0.995	2.28701e-50
mmu-miR-455-3p	Lymphoid	1.84794e-52	-0.906563	0.088	0.317	8.18638e-50
mmu-miR-199a-3p	Lymphoid	1.24295e-50	-0.614551	0.448	0.673	5.50628e-48
mmu-miR-199b-3p	Lymphoid	2.0162e-50	-0.614445	0.448	0.673	8.93178e-48
mmu-miR-30e-5p	Lymphoid	4.83918e-45	0.227706	0.995	0.988	2.14375e-42
mmu-miR-191-5p	Lymphoid	8.48185e-45	-0.215766	1	1	3.75746e-42
mmu-miR-223-3p	Lymphoid	1.22599e-43	-0.406535	0.991	0.993	5.43113e-41
mmu-miR-7a-5p	Lymphoid	3.72333e-42	0.43329	0.842	0.742	1.64944e-39
mmu-miR-194-5p	Lymphoid	8.32036e-42	-0.375295	0.638	0.81	3.68592e-39
mmu-miR-27b-3p	Lymphoid	1.62592e-41	-0.204039	0.999	0.999	7.20283e-39
mmu-miR-322-3p	Lymphoid	5.35756e-35	-0.776798	0.043	0.196	2.3734e-32
mmu-miR-32-5p	Lymphoid	7.47734e-32	-0.303841	0.723	0.846	3.31246e-29
mmu-miR-93-5p	Lymphoid	1.11005e-31	-0.23235	0.947	0.976	4.91754e-29
mmu-miR-375-3p	Lymphoid	3.45276e-31	-0.812118	0.021	0.145	1.52957e-28
mmu-miR-34b-3p	Lymphoid	5.77023e-31	-0.735491	0.039	0.177	2.55621e-28
mmu-miR-151-3p	Lymphoid	2.24912e-30	-0.649247	0.116	0.286	9.96358e-28
mmu-miR-582-5p	Lymphoid	2.91801e-29	-0.724048	0.007	0.111	1.29268e-26
mmu-let-7e-5p	Lymphoid	9.18938e-26	-0.378477	0.329	0.526	4.0709e-23
mmu-miR-24-2-5p	Lymphoid	1.6147e-24	-0.348081	0.564	0.709	7.1531e-22
mmu-miR-450a-5p	Lymphoid	1.01064e-23	-0.643638	0.072	0.2	4.47712e-21
mmu-miR-338-3p	Lymphoid	2.50063e-22	-0.623583	0.022	0.117	1.10778e-19
mmu-miR-429-3p	Lymphoid	2.59198e-22	-0.529541	0.031	0.133	1.14825e-19
mmu-miR-100-5p	Lymphoid	4.34225e-21	-0.548501	0.088	0.215	1.92362e-18
mmu-miR-130a-3p	Lymphoid	1.43379e-20	-0.614477	0.038	0.137	6.35169e-18
mmu-miR-34c-3p	Lymphoid	4.05656e-20	-0.532738	0.033	0.127	1.79706e-17
mmu-let-7b-3p	Lymphoid	1.38231e-19	-0.48698	0.106	0.234	6.12361e-17
mmu-miR-99a-5p	Lymphoid	7.66112e-17	-0.409409	0.218	0.356	3.39388e-14
mmu-miR-362-3p	Lymphoid	2.26851e-15	0.447779	0.175	0.09	1.00495e-12
mmu-miR-145a-5p	Lymphoid	1.00605e-14	-0.303959	0.878	0.848	4.4568e-12
mmu-miR-146a-5p	Lymphoid	1.55863e-14	0.458715	0.441	0.355	6.90475e-12
mmu-miR-92b-3p	Lymphoid	1.63388e-13	-0.445914	0.111	0.21	7.23809e-11
mmu-miR-107-3p	Lymphoid	1.83697e-12	-0.298927	0.268	0.389	8.13777e-10
mmu-miR-320-3p	Lymphoid	6.7398e-12	-0.314782	0.274	0.392	2.98573e-09
mmu-miR-574-3p	Lymphoid	1.02543e-11	-0.423377	0.105	0.192	4.54265e-09
mmu-miR-676-3p	Lymphoid	1.63962e-11	-0.402292	0.043	0.11	7.2635e-09
mmu-miR-150-3p	Lymphoid	4.29351e-11	0.368551	0.342	0.257	1.90203e-08
mmu-miR-132-3p	Lymphoid	3.9522e-10	-0.345799	0.128	0.215	1.75082e-07
mmu-miR-1298-5p	Lymphoid	4.20747e-10	-0.338233	0.104	0.188	1.86391e-07
mmu-miR-192-5p	Lymphoid	5.21003e-10	-0.244631	0.327	0.446	2.30804e-07
mmu-miR-451a	Lymphoid	7.95164e-10	-0.208081	0.254	0.367	3.52258e-07
mmu-miR-181c-5p	Lymphoid	1.74513e-09	-0.315854	0.088	0.162	7.73091e-07
mmu-miR-674-3p	Lymphoid	5.64015e-09	-0.352309	0.055	0.114	2.49859e-06
mmu-miR-28a-5p	Lymphoid	1.60603e-08	-0.21097	0.24	0.34	7.11469e-06
mmu-miR-22-5p	Lymphoid	5.99788e-08	-0.284342	0.164	0.246	2.65706e-05
mmu-miR-34a-5p	Lymphoid	3.30219e-07	-0.230125	0.2	0.284	0.000146287
mmu-miR-2861	Lymphoid	4.25409e-07	0.33087	0.139	0.089	0.000188456
mmu-miR-324-5p	Lymphoid	4.9174e-07	-0.223622	0.219	0.303	0.000217841
mmu-miR-511-3p	Lymphoid	6.416e-07	-0.262	0.052	0.101	0.000284229
mmu-miR-182-5p	Lymphoid	1.24544e-06	0.481405	0.427	0.389	0.000551732
mmu-miR-340-3p	Lymphoid	1.51644e-06	-0.252321	0.101	0.161	0.000671784
mmu-miR-199a-5p	Lymphoid	1.69363e-06	-0.280447	0.055	0.102	0.000750277
mmu-miR-139-5p	Lymphoid	2.18944e-06	0.335804	0.962	0.946	0.000969924
mmu-miR-301a-3p	Lymphoid	3.11402e-06	-0.241641	0.209	0.285	0.00137951
mmu-miR-96-5p	Lymphoid	5.94187e-06	0.369744	0.173	0.123	0.00263225
mmu-miR-93-3p	Lymphoid	6.47904e-06	0.280203	0.112	0.071	0.00287022
mmu-miR-29c-3p	Lymphoid	0.000176178	0.227636	0.182	0.14	0.0780467
mmu-miR-486a-5p	Lymphoid	0.000411007	-0.200455	0.091	0.132	0.182076
mmu-miR-148a-3p	Lymphoid	0.25787	0.208756	0.795	0.851	1
mmu-miR-126a-3p	Myeloid	7.80536e-19	-2.51163	0.282	0.94	3.45778e-16
mmu-miR-155-5p	Myeloid	8.41651e-18	2.17445	1	0.598	3.72851e-15
mmu-miR-125a-5p	Myeloid	3.19395e-15	-0.740557	0.974	1	1.41492e-12
mmu-miR-200b-3p	Myeloid	6.42318e-15	-1.37673	0.462	0.944	2.84547e-12
mmu-miR-126a-5p	Myeloid	2.88011e-12	-1.86284	0.282	0.815	1.27589e-09
mmu-miR-125b-5p	Myeloid	2.51595e-11	-0.688759	1	1	1.11456e-08
mmu-miR-151-5p	Myeloid	2.94144e-11	-1.34186	0.436	0.882	1.30306e-08
mmu-miR-322-5p	Myeloid	4.89211e-11	-0.763815	0.846	0.989	2.1672e-08
mmu-miR-195a-5p	Myeloid	5.60939e-11	-1.01531	0.564	0.937	2.48496e-08
mmu-miR-146b-5p	Myeloid	1.53264e-10	-1.11213	0.59	0.955	6.78957e-08
mmu-miR-142a-5p	Myeloid	3.27695e-10	0.827168	1	0.869	1.45169e-07
mmu-miR-200c-3p	Myeloid	1.45993e-09	-1.10446	0.385	0.807	6.4675e-07
mmu-miR-15a-5p	Myeloid	2.51997e-09	0.376062	1	0.997	1.11634e-06
mmu-miR-497a-5p	Myeloid	3.73004e-08	-1.26411	0.282	0.75	1.65241e-05
mmu-miR-92a-3p	Myeloid	3.68278e-07	0.753079	1	0.967	0.000163147
mmu-miR-350-3p	Myeloid	7.57777e-07	0.71275	0.949	0.803	0.000335695
mmu-miR-31-5p	Myeloid	1.33797e-06	-1.34294	0.103	0.518	0.000592722
mmu-miR-335-5p	Myeloid	2.3998e-06	-1.6255	0.026	0.42	0.00106311
mmu-miR-322-3p	Myeloid	5.37372e-06	-1.04184	0.179	0.562	0.00238056
mmu-miR-138-5p	Myeloid	6.21725e-06	0.961135	0.282	0.083	0.00275424
mmu-miR-194-5p	Myeloid	7.35633e-06	-0.539656	0.795	0.955	0.00325885
mmu-miR-29a-3p	Myeloid	8.88999e-06	0.564106	0.923	0.904	0.00393827
mmu-miR-19b-3p	Myeloid	1.53287e-05	0.311877	1	1	0.0067906
mmu-miR-146a-5p	Myeloid	1.57729e-05	0.852797	0.615	0.327	0.00698738
mmu-miR-30b-5p	Myeloid	2.34383e-05	0.326126	1	0.999	0.0103832
mmu-miR-30a-5p	Myeloid	2.5398e-05	-0.693443	0.974	0.996	0.0112513
mmu-miR-192-5p	Myeloid	2.57556e-05	-0.708005	0.462	0.763	0.0114097
mmu-miR-450a-5p	Myeloid	2.86913e-05	-1.00533	0.154	0.513	0.0127102
mmu-miR-1298-5p	Myeloid	5.02915e-05	-0.690285	0.385	0.761	0.0222791
mmu-miR-99b-5p	Myeloid	6.81305e-05	-0.417973	0.718	0.969	0.0301818
mmu-miR-218-5p	Myeloid	0.000517263	-0.886501	0.205	0.503	0.229148
mmu-miR-30e-5p	Myeloid	0.000589225	0.246006	1	0.984	0.261027
mmu-miR-365-3p	Myeloid	0.000722558	-0.432855	0.744	0.896	0.320093
mmu-miR-340-5p	Myeloid	0.000910451	0.355606	1	0.982	0.40333
mmu-miR-214-3p	Myeloid	0.000932298	-0.625705	0.436	0.718	0.413008
mmu-miR-181a-5p	Myeloid	0.000967443	-0.25216	0.974	1	0.428577
mmu-miR-199a-3p	Myeloid	0.000981028	-0.671155	0.436	0.703	0.434595
mmu-miR-199b-3p	Myeloid	0.0010324	-0.66872	0.436	0.702	0.457352
mmu-miR-193a-5p	Myeloid	0.00103523	-0.364109	0.179	0.484	0.458609
mmu-miR-200a-3p	Myeloid	0.00110294	-0.900274	0.128	0.394	0.488602
mmu-miR-1298-3p	Myeloid	0.00123613	-0.887518	0.103	0.36	0.547605
mmu-miR-8114	Myeloid	0.00149453	-0.878681	0	0.211	0.662078
mmu-miR-152-3p	Myeloid	0.0017305	-0.332919	0.846	0.963	0.766612
mmu-miR-32-5p	Myeloid	0.00189182	-0.36662	0.718	0.902	0.838076
mmu-miR-7a-5p	Myeloid	0.00261809	0.422245	0.872	0.784	1
mmu-miR-551b-3p	Myeloid	0.00271054	-0.997057	0	0.192	1
mmu-miR-15b-5p	Myeloid	0.00281129	0.264832	1	0.993	1
mmu-miR-138-1-3p	Myeloid	0.00394556	0.446668	0.179	0.062	1
mmu-miR-338-5p	Myeloid	0.00501182	-0.754287	0.077	0.276	1
mmu-miR-93-5p	Myeloid	0.00505241	-0.224231	0.974	0.99	1
mmu-miR-25-3p	Myeloid	0.00529254	-0.207873	0.897	0.956	1
mmu-miR-182-5p	Myeloid	0.00547986	-0.406784	0.128	0.378	1
mmu-miR-30c-5p	Myeloid	0.0054976	-0.221392	1	1	1
mmu-miR-19a-3p	Myeloid	0.00728424	0.370884	0.949	0.851	1
mmu-miR-142a-3p	Myeloid	0.00806281	0.473775	0.949	0.889	1
mmu-miR-93-3p	Myeloid	0.00824445	0.562597	0.308	0.163	1
mmu-miR-429-3p	Myeloid	0.00850915	-0.764374	0	0.153	1
mmu-miR-223-5p	Myeloid	0.00898344	-0.423229	0.256	0.483	1
mmu-miR-501-5p	Myeloid	0.0104158	0.510477	0.179	0.071	1
mmu-miR-151-3p	Myeloid	0.0108774	-0.647031	0.103	0.308	1
mmu-miR-34b-3p	Myeloid	0.0109757	-0.860299	0.051	0.215	1
mmu-miR-361-3p	Myeloid	0.0111189	-0.467015	0.256	0.475	1
mmu-miR-30a-3p	Myeloid	0.0116942	-0.464552	0.436	0.705	1
mmu-miR-702-3p	Myeloid	0.0131395	-0.634124	0	0.138	1
mmu-miR-351-5p	Myeloid	0.0133411	-0.682612	0.051	0.215	1
mmu-miR-375-3p	Myeloid	0.0137919	-0.743111	0.026	0.182	1
mmu-miR-6240	Myeloid	0.0162183	1.14505	0.231	0.112	1
mmu-miR-181c-5p	Myeloid	0.0193838	-0.619198	0	0.124	1
mmu-miR-652-3p	Myeloid	0.0208653	0.34187	0.821	0.784	1
mmu-miR-150-5p	Myeloid	0.0284149	0.647223	1	1	1
mmu-miR-7a-1-3p	Myeloid	0.0284293	-0.347007	0.179	0.363	1
mmu-miR-92b-3p	Myeloid	0.0290322	-0.584283	0.154	0.315	1
mmu-miR-99a-5p	Myeloid	0.0324833	-0.474636	0.256	0.46	1
mmu-miR-34c-3p	Myeloid	0.0327363	-0.607234	0.026	0.152	1
mmu-miR-106a-5p	Myeloid	0.0353636	0.449327	0.333	0.197	1
mmu-miR-582-5p	Myeloid	0.0378775	-0.565644	0.026	0.144	1
mmu-miR-2861	Myeloid	0.0395905	0.53567	0.154	0.071	1
mmu-miR-542-3p	Myeloid	0.0539403	-0.465012	0.103	0.231	1
mmu-miR-100-5p	Myeloid	0.0551441	-0.338209	0.103	0.245	1
mmu-miR-128-3p	Myeloid	0.0585884	-0.268154	0.462	0.636	1
mmu-miR-130a-3p	Myeloid	0.0636047	-0.49157	0.051	0.167	1
mmu-miR-501-3p	Myeloid	0.0638293	-0.292342	0.59	0.806	1
mmu-miR-29c-3p	Myeloid	0.0655673	0.314511	0.333	0.218	1
mmu-miR-339-3p	Myeloid	0.0655791	0.366647	0.256	0.157	1
mmu-miR-338-3p	Myeloid	0.0728377	-0.405141	0.333	0.476	1
mmu-miR-6516-5p	Myeloid	0.0756833	0.248386	0.128	0.056	1
mmu-miR-423-3p	Myeloid	0.0827466	0.488209	0.282	0.197	1
mmu-miR-676-3p	Myeloid	0.090976	-0.459283	0.026	0.114	1
mmu-miR-210-3p	Myeloid	0.0961873	-0.206594	0.154	0.293	1
mmu-miR-96-5p	Myeloid	0.105651	-0.494436	0.026	0.104	1
mmu-miR-27b-3p	Myeloid	0.109099	0.214861	1	1	1
mmu-miR-503-5p	Myeloid	0.10999	-0.314026	0.205	0.354	1
mmu-miR-451a	Myeloid	0.11028	-0.8287	0.256	0.391	1
mmu-let-7b-3p	Myeloid	0.11226	-0.424304	0.154	0.267	1
mmu-miR-5107-5p	Myeloid	0.12095	0.340998	0.128	0.064	1
mmu-miR-362-3p	Myeloid	0.126419	0.246643	0.282	0.196	1
mmu-miR-3068-3p	Myeloid	0.127791	-0.319271	0.231	0.373	1
mmu-miR-362-5p	Myeloid	0.132968	-0.41778	0.128	0.222	1
mmu-miR-185-5p	Myeloid	0.146143	0.280363	0.564	0.527	1
mmu-let-7c-2-3p	Myeloid	0.156403	0.331802	0.231	0.153	1
mmu-let-7a-1-3p	Myeloid	0.159841	0.324562	0.231	0.153	1
mmu-miR-34a-3p	Myeloid	0.176676	-0.303217	0.103	0.182	1
mmu-miR-222-3p	Myeloid	0.180997	0.516864	0.436	0.412	1
mmu-miR-24-1-5p	Myeloid	0.188573	0.323711	0.205	0.133	1
mmu-miR-5100	Myeloid	0.19172	0.296424	0.615	0.631	1
mmu-miR-500-3p	Myeloid	0.205302	0.293452	0.487	0.436	1
mmu-miR-181b-5p	Myeloid	0.236874	-0.252724	0.359	0.486	1
mmu-miR-486a-5p	Myeloid	0.240091	-0.699466	0.103	0.163	1
mmu-miR-486b-5p	Myeloid	0.24102	-0.705943	0.103	0.163	1
mmu-miR-28c	Myeloid	0.244858	-0.267582	0.077	0.145	1
mmu-miR-130b-3p	Myeloid	0.255748	-0.260878	0.128	0.204	1
mmu-miR-345-5p	Myeloid	0.284067	-0.309251	0.103	0.161	1
mmu-miR-33-3p	Myeloid	0.284856	0.204578	0.333	0.268	1
mmu-miR-1264-5p	Myeloid	0.410387	-0.225143	0.282	0.347	1
mmu-miR-140-5p	Myeloid	0.41217	0.357435	0.282	0.246	1
mmu-miR-148a-3p	Myeloid	0.422273	0.224116	0.821	0.859	1
mmu-miR-674-3p	Myeloid	0.448043	0.410471	0.359	0.343	1
mmu-miR-18a-5p	Myeloid	0.451419	0.371218	0.359	0.352	1
mmu-miR-1843a-3p	Myeloid	0.500158	0.266571	0.179	0.153	1
mmu-miR-199a-5p	Myeloid	0.615296	0.511819	0.128	0.109	1
mmu-miR-193a-3p	Myeloid	0.710971	0.357552	0.282	0.301	1
mmu-let-7f-1-3p	Myeloid	0.967125	0.256856	0.128	0.134	1
mmu-miR-20b-5p	Myeloid	0.978396	0.236552	0.128	0.131	1
mmu-miR-155-5p	Endothelial	1.02988e-05	3.09188	1	0.579	0.00456235
mmu-miR-125b-5p	Endothelial	1.22215e-05	-1.06865	1	1	0.0054141
mmu-miR-322-5p	Endothelial	2.00264e-05	-2.26627	0.571	0.982	0.0088717
mmu-miR-301b-3p	Endothelial	6.33483e-05	0.661791	0.143	0.007	0.0280633
mmu-miR-200b-3p	Endothelial	6.84712e-05	-2.12168	0.286	0.945	0.0303328
mmu-miR-374c-5p	Endothelial	0.000233182	1.20434	0.286	0.034	0.1033
mmu-miR-532-3p	Endothelial	0.000821875	1.20748	0.714	0.249	0.36409
mmu-miR-10a-5p	Endothelial	0.000873524	1.0073	0.571	0.151	0.386971
mmu-miR-106b-3p	Endothelial	0.000911452	0.795641	0.143	0.011	0.403773
mmu-miR-92a-3p	Endothelial	0.00268068	0.856258	1	0.959	1
mmu-miR-26a-5p	Endothelial	0.00283044	-0.222886	1	1	1
mmu-miR-145a-5p	Endothelial	0.00347383	-1.16938	0.429	0.928	1
mmu-miR-223-3p	Endothelial	0.00386076	-1.02297	0.857	0.996	1
mmu-miR-200c-3p	Endothelial	0.00457655	-1.37025	0.143	0.809	1
mmu-miR-199a-3p	Endothelial	0.00586926	-1.70326	0.143	0.687	1
mmu-miR-199b-3p	Endothelial	0.00590816	-1.70044	0.143	0.687	1
mmu-miR-130b-5p	Endothelial	0.00770165	0.625081	0.143	0.015	1
mmu-miR-195a-5p	Endothelial	0.00798592	-0.565145	0.857	1	1
mmu-let-7d-3p	Endothelial	0.00824111	-0.454085	1	0.998	1
mmu-miR-450a-5p	Endothelial	0.00842167	-1.95096	0	0.549	1
mmu-miR-7a-5p	Endothelial	0.00884629	0.820538	0.857	0.446	1
mmu-miR-151-5p	Endothelial	0.0103835	-0.535387	1	0.998	1
mmu-miR-15a-5p	Endothelial	0.011499	0.364992	1	1	1
mmu-miR-652-3p	Endothelial	0.0116054	-1.83206	0	0.521	1
mmu-miR-99b-5p	Endothelial	0.0117958	-0.680845	0.714	0.962	1
mmu-miR-146a-5p	Endothelial	0.0119224	0.964302	0.857	0.557	1
mmu-miR-218-5p	Endothelial	0.0124892	-1.31576	0.143	0.706	1
mmu-miR-25-3p	Endothelial	0.0153562	-0.778466	0.714	0.883	1
mmu-miR-322-3p	Endothelial	0.0248602	-1.15755	0.143	0.649	1
mmu-miR-128-3p	Endothelial	0.0257056	0.842809	0.714	0.412	1
mmu-miR-181a-5p	Endothelial	0.0312954	-0.431881	0.857	1	1
mmu-miR-192-5p	Endothelial	0.0338957	-1.0499	0.286	0.663	1
mmu-miR-497a-5p	Endothelial	0.0359062	-0.459224	0.857	0.993	1
mmu-miR-320-3p	Endothelial	0.039621	-0.78729	0.286	0.742	1
mmu-miR-151-3p	Endothelial	0.0407741	-0.772788	0.429	0.83	1
mmu-let-7g-5p	Endothelial	0.042138	0.33737	0.857	0.953	1
mmu-miR-22-5p	Endothelial	0.0451933	-1.50012	0	0.383	1
mmu-miR-142a-5p	Endothelial	0.0462723	1.49134	0.714	0.54	1
mmu-miR-214-3p	Endothelial	0.0482084	-0.698266	0.286	0.748	1
mmu-miR-335-5p	Endothelial	0.049898	-0.807616	0.429	0.898	1
mmu-miR-146b-5p	Endothelial	0.0500799	-1.17568	0.143	0.579	1
mmu-miR-200a-3p	Endothelial	0.052124	-1.57338	0	0.367	1
mmu-miR-181d-5p	Endothelial	0.0596968	0.752527	0.429	0.181	1
mmu-miR-126a-3p	Endothelial	0.0635274	-0.42858	0.857	1	1
mmu-miR-99a-5p	Endothelial	0.0708891	-1.15281	0.143	0.496	1
mmu-miR-194-5p	Endothelial	0.0711462	-0.424629	0.857	0.95	1
mmu-miR-21a-5p	Endothelial	0.0753431	0.583374	1	1	1
mmu-miR-3535	Endothelial	0.0809862	0.541667	0.143	0.03	1
mmu-miR-582-5p	Endothelial	0.0815714	-1.301	0	0.313	1
mmu-miR-34a-5p	Endothelial	0.0826435	-1.4282	0	0.311	1
mmu-miR-148a-3p	Endothelial	0.0861303	-0.458952	1	0.969	1
mmu-miR-31-5p	Endothelial	0.10614	-0.362871	0.143	0.552	1
mmu-miR-93-5p	Endothelial	0.109413	-0.21319	0.714	0.953	1
mmu-miR-34b-3p	Endothelial	0.114247	-1.29864	0	0.27	1
mmu-miR-125a-5p	Endothelial	0.117058	-0.304391	1	1	1
mmu-miR-132-3p	Endothelial	0.118555	-1.17585	0	0.265	1
mmu-miR-29b-3p	Endothelial	0.132456	0.235394	1	0.995	1
mmu-miR-150-3p	Endothelial	0.136452	0.486624	0.143	0.037	1
mmu-miR-378a-5p	Endothelial	0.145886	0.481994	0.143	0.038	1
mmu-miR-5100	Endothelial	0.16061	-0.660098	0.143	0.464	1
mmu-miR-664-3p	Endothelial	0.161129	0.32804	0.714	0.465	1
mmu-miR-19a-3p	Endothelial	0.170479	0.753201	0.857	0.787	1
mmu-miR-340-5p	Endothelial	0.170925	-0.587193	0.429	0.813	1
mmu-miR-34c-3p	Endothelial	0.18312	-1.04171	0	0.205	1
mmu-miR-375-3p	Endothelial	0.186322	-1.16862	0	0.203	1
mmu-miR-484	Endothelial	0.205237	-0.227691	1	0.987	1
mmu-miR-6538	Endothelial	0.206027	0.588968	0.143	0.046	1
mmu-miR-503-5p	Endothelial	0.206596	-0.926715	0	0.188	1
mmu-miR-350-3p	Endothelial	0.216262	0.384952	1	0.764	1
mmu-miR-361-5p	Endothelial	0.219033	-0.550464	0.286	0.568	1
mmu-miR-542-3p	Endothelial	0.226256	-0.8682	0	0.175	1
mmu-miR-181b-5p	Endothelial	0.229046	-0.545678	0.429	0.664	1
mmu-miR-15b-5p	Endothelial	0.233135	0.614009	1	0.979	1
mmu-miR-324-5p	Endothelial	0.234702	-0.554365	0.143	0.412	1
mmu-miR-19b-3p	Endothelial	0.243725	0.267567	1	1	1
mmu-miR-5099	Endothelial	0.243803	0.604765	0.429	0.295	1
mmu-miR-574-3p	Endothelial	0.244668	0.335772	0.714	0.46	1
mmu-miR-1298-5p	Endothelial	0.246226	-0.88507	0	0.163	1
mmu-miR-8112	Endothelial	0.246226	-0.762283	0	0.163	1
mmu-miR-351-5p	Endothelial	0.257536	-0.768798	0	0.156	1
mmu-miR-20a-3p	Endothelial	0.259937	0.42613	0.143	0.051	1
mmu-miR-429-3p	Endothelial	0.263373	-0.803975	0	0.153	1
mmu-miR-335-3p	Endothelial	0.266339	-0.839734	0	0.152	1
mmu-miR-486b-5p	Endothelial	0.275429	-1.02557	0	0.147	1
mmu-miR-455-3p	Endothelial	0.277904	-0.797495	0.143	0.324	1
mmu-miR-28a-5p	Endothelial	0.279086	-0.593774	0.143	0.366	1
mmu-miR-140-5p	Endothelial	0.279917	0.597073	0.286	0.163	1
mmu-miR-24-1-5p	Endothelial	0.281654	-0.68737	0	0.143	1
mmu-let-7f-1-3p	Endothelial	0.281654	-0.715367	0	0.143	1
mmu-miR-223-5p	Endothelial	0.28258	0.818625	0.143	0.056	1
mmu-miR-96-5p	Endothelial	0.288017	-0.766646	0	0.14	1
mmu-miR-340-3p	Endothelial	0.291251	-0.708134	0	0.139	1
mmu-miR-342-5p	Endothelial	0.291361	0.51161	0.143	0.055	1
mmu-miR-200b-5p	Endothelial	0.295858	0.482245	0.143	0.056	1
mmu-miR-100-5p	Endothelial	0.297025	-0.547978	0.143	0.367	1
mmu-miR-1839-5p	Endothelial	0.304767	-0.40378	0.143	0.377	1
mmu-miR-872-5p	Endothelial	0.307969	-0.671956	0	0.13	1
mmu-miR-130b-3p	Endothelial	0.308492	1.26236	0.143	0.059	1
mmu-miR-511-3p	Endothelial	0.311426	-0.736223	0	0.129	1
mmu-miR-500-3p	Endothelial	0.320242	-0.657914	0	0.125	1
mmu-miR-3102-3p	Endothelial	0.322036	-0.685691	0	0.124	1
mmu-miR-362-5p	Endothelial	0.329045	0.498672	0.143	0.06	1
mmu-let-7i-5p	Endothelial	0.330662	-0.514079	0.429	0.551	1
mmu-miR-98-3p	Endothelial	0.340556	-0.586171	0	0.116	1
mmu-miR-1941-3p	Endothelial	0.342468	-0.592044	0	0.115	1
mmu-miR-203-3p	Endothelial	0.350233	-0.600658	0	0.112	1
mmu-miR-532-5p	Endothelial	0.352203	-0.625708	0	0.111	1
mmu-miR-148b-3p	Endothelial	0.357538	-0.255249	0.857	0.958	1
mmu-miR-5121	Endothelial	0.36428	-0.616522	0	0.106	1
mmu-miR-24-3p	Endothelial	0.36511	-0.307581	0.857	0.996	1
mmu-miR-222-3p	Endothelial	0.37181	-0.517384	0.286	0.476	1
mmu-miR-199a-5p	Endothelial	0.374691	-0.619972	0	0.102	1
mmu-miR-362-3p	Endothelial	0.396663	0.355593	0.143	0.067	1
mmu-miR-142a-3p	Endothelial	0.400755	0.996602	0.571	0.478	1
mmu-miR-126a-5p	Endothelial	0.401062	-0.272229	0.857	0.999	1
mmu-let-7d-5p	Endothelial	0.40289	-0.255089	0.857	0.896	1
mmu-miR-7a-1-3p	Endothelial	0.411178	0.85856	0.429	0.33	1
mmu-miR-152-3p	Endothelial	0.433106	-0.221906	0.857	0.989	1
mmu-miR-345-5p	Endothelial	0.437858	-0.436543	0.143	0.29	1
mmu-miR-181c-5p	Endothelial	0.446162	-0.29101	0.286	0.46	1
mmu-miR-501-3p	Endothelial	0.452488	-0.521669	0.143	0.258	1
mmu-miR-22-3p	Endothelial	0.453312	0.290624	0.571	0.486	1
mmu-miR-150-5p	Endothelial	0.4705	1.03318	1	1	1
mmu-miR-338-5p	Endothelial	0.478849	-0.454419	0.143	0.255	1
mmu-miR-361-3p	Endothelial	0.480809	0.314961	0.286	0.206	1
mmu-miR-342-3p	Endothelial	0.494034	0.265451	1	0.998	1
mmu-let-7a-1-3p	Endothelial	0.503782	-0.395787	0.143	0.264	1
mmu-let-7c-2-3p	Endothelial	0.506824	-0.3935	0.143	0.263	1
mmu-miR-674-3p	Endothelial	0.52929	0.201597	0.286	0.206	1
mmu-miR-339-5p	Endothelial	0.549233	0.371603	0.143	0.087	1
mmu-miR-107-3p	Endothelial	0.589307	0.572814	0.571	0.574	1
mmu-miR-339-3p	Endothelial	0.59507	0.367787	0.143	0.094	1
mmu-miR-338-3p	Endothelial	0.604362	-0.222255	0.429	0.583	1
mmu-miR-301a-3p	Endothelial	0.631292	-0.295498	0.286	0.385	1
mmu-miR-20a-5p	Endothelial	0.631824	0.230066	1	0.984	1
mmu-miR-374b-5p	Endothelial	0.649327	0.26826	1	0.985	1
mmu-miR-326-3p	Endothelial	0.667186	0.312217	0.286	0.238	1
mmu-miR-1198-5p	Endothelial	0.682205	0.211089	0.143	0.103	1
mmu-miR-328-3p	Endothelial	0.714763	-0.266764	0.571	0.633	1
mmu-miR-140-3p	Endothelial	0.727405	0.251609	0.714	0.836	1
mmu-miR-425-5p	Endothelial	0.745188	0.27904	0.714	0.745	1
mmu-miR-139-5p	Endothelial	0.836314	0.29139	0.571	0.804	1
mmu-miR-423-5p	Endothelial	0.875754	0.284482	1	0.973	1
mmu-miR-29a-3p	Endothelial	0.895415	0.446217	0.857	0.886	1
mmu-miR-18a-5p	Endothelial	0.965011	0.269949	0.143	0.17	1
mmu-miR-486a-5p	Endothelial	0.967063	-0.320692	0.143	0.148	1
mmu-miR-3068-3p	Endothelial	0.998685	0.327883	0.143	0.165	1
mmu-let-7i-3p	epithelial	8.24332e-08	1.53547	0.5	0.008	3.65179e-05
mmu-miR-150-3p	epithelial	1.07091e-05	1.78823	1	0.076	0.00474413
mmu-miR-144-3p	epithelial	0.000222968	1.86508	0.5	0.025	0.0987747
mmu-miR-139-3p	epithelial	0.000288354	0.926964	0.5	0.025	0.127741
mmu-miR-106a-5p	epithelial	0.0094051	1.03592	1	0.186	1
mmu-miR-2861	epithelial	0.0108169	0.533247	0.5	0.051	1
mmu-miR-1298-3p	epithelial	0.0144292	1.79737	0.5	0.068	1
mmu-miR-126a-3p	epithelial	0.0199744	-5.00195	0	0.966	1
mmu-miR-126a-5p	epithelial	0.0210875	-4.32326	0	0.958	1
mmu-miR-125b-5p	epithelial	0.0211002	-1.45917	1	1	1
mmu-miR-101a-3p	epithelial	0.023472	-3.51442	0	0.941	1
mmu-miR-15a-5p	epithelial	0.0261357	0.58047	1	0.992	1
mmu-miR-24-2-5p	epithelial	0.0273633	0.875583	1	0.864	1
mmu-miR-152-3p	epithelial	0.0346824	-1.87779	0.5	0.924	1
mmu-miR-125a-5p	epithelial	0.0393797	-0.702467	1	1	1
mmu-miR-155-5p	epithelial	0.0426311	2.13735	1	0.797	1
mmu-miR-484	epithelial	0.0490408	-1.61585	0.5	0.941	1
mmu-miR-195a-5p	epithelial	0.0552743	-1.89686	0.5	0.983	1
mmu-let-7d-3p	epithelial	0.0552764	-0.773537	1	1	1
mmu-miR-30a-3p	epithelial	0.056469	-1.68243	0.5	0.907	1
mmu-miR-23b-3p	epithelial	0.0606962	-0.440235	1	1	1
mmu-miR-322-5p	epithelial	0.0620804	-1.8022	0.5	0.941	1
mmu-miR-194-5p	epithelial	0.0660116	-1.98817	0.5	0.847	1
mmu-miR-103-3p	epithelial	0.0796469	0.404319	1	0.966	1
mmu-miR-151-5p	epithelial	0.0869514	-0.863808	1	0.992	1
mmu-miR-145a-5p	epithelial	0.087875	-2.3662	0.5	0.822	1
mmu-miR-34b-3p	epithelial	0.0891576	1.14462	1	0.78	1
mmu-miR-93-5p	epithelial	0.0947744	-0.777172	1	0.966	1
mmu-miR-652-3p	epithelial	0.0962542	0.643739	1	0.593	1
mmu-miR-335-5p	epithelial	0.100534	-2.68522	0	0.669	1
mmu-miR-199a-3p	epithelial	0.10837	-2.52818	0	0.653	1
mmu-miR-199b-3p	epithelial	0.10837	-2.52818	0	0.653	1
mmu-miR-375-3p	epithelial	0.11537	0.86562	1	0.797	1
mmu-miR-28a-3p	epithelial	0.12248	0.585564	0.5	0.11	1
mmu-miR-1198-5p	epithelial	0.12248	0.581718	0.5	0.11	1
mmu-miR-24-1-5p	epithelial	0.12248	0.445045	0.5	0.11	1
mmu-miR-181d-5p	epithelial	0.133586	0.975758	0.5	0.153	1
mmu-miR-328-3p	epithelial	0.134379	-2.31946	0	0.602	1
mmu-miR-212-3p	epithelial	0.138682	0.398989	0.5	0.119	1
mmu-miR-20b-5p	epithelial	0.141441	1.56595	0.5	0.169	1
mmu-miR-16-5p	epithelial	0.142727	0.203987	1	1	1
mmu-miR-29b-3p	epithelial	0.148397	0.380975	1	0.983	1
mmu-miR-30a-5p	epithelial	0.148399	-0.838932	1	1	1
mmu-miR-34c-3p	epithelial	0.152592	1.19565	1	0.797	1
mmu-miR-99a-5p	epithelial	0.159013	-2.04697	0	0.559	1
mmu-miR-342-3p	epithelial	0.160256	-1.15352	1	1	1
mmu-miR-148b-3p	epithelial	0.166357	0.701532	1	0.924	1
mmu-miR-107-3p	epithelial	0.169642	-1.8198	0	0.542	1
mmu-miR-497a-5p	epithelial	0.178747	-1.36012	0.5	0.864	1
mmu-miR-30c-5p	epithelial	0.179365	-0.415335	1	1	1
mmu-miR-34b-5p	epithelial	0.198206	-3.05624	0	0.5	1
mmu-miR-142a-3p	epithelial	0.198226	1.07412	1	0.653	1
mmu-miR-744-5p	epithelial	0.206928	0.408686	1	0.669	1
mmu-miR-5121	epithelial	0.217201	0.212371	0.5	0.136	1
mmu-miR-320-3p	epithelial	0.220295	0.464552	1	0.517	1
mmu-miR-181a-5p	epithelial	0.222572	-0.862607	1	0.983	1
mmu-miR-26a-5p	epithelial	0.238511	-0.214536	1	1	1
mmu-miR-34a-5p	epithelial	0.250018	-2.0534	0	0.432	1
mmu-miR-20a-5p	epithelial	0.255238	-0.502296	1	0.992	1
mmu-miR-664-3p	epithelial	0.257042	-1.62738	0	0.424	1
mmu-miR-140-5p	epithelial	0.263096	0.580428	0.5	0.186	1
mmu-miR-92a-3p	epithelial	0.263872	0.62938	1	0.949	1
mmu-miR-223-3p	epithelial	0.263901	-0.9896	1	1	1
mmu-miR-3068-5p	epithelial	0.269	0.270154	0.5	0.161	1
mmu-miR-181b-5p	epithelial	0.278871	-1.7239	0	0.398	1
mmu-miR-7a-5p	epithelial	0.280104	0.574759	1	0.559	1
mmu-miR-200b-5p	epithelial	0.290385	1.20847	0.5	0.28	1
mmu-miR-31-5p	epithelial	0.291189	-1.1377	0.5	0.737	1
mmu-miR-98-3p	epithelial	0.297317	0.321305	0.5	0.161	1
mmu-miR-674-3p	epithelial	0.309797	-1.54456	0	0.364	1
mmu-miR-99b-5p	epithelial	0.319976	-0.366775	1	0.915	1
mmu-miR-34c-5p	epithelial	0.326074	-2.50695	0	0.347	1
mmu-let-7a-1-3p	epithelial	0.329491	0.238409	0.5	0.169	1
mmu-let-7c-2-3p	epithelial	0.329491	0.238409	0.5	0.169	1
mmu-miR-582-5p	epithelial	0.334424	-1.42911	0	0.339	1
mmu-miR-322-3p	epithelial	0.334424	-1.58906	0	0.339	1
mmu-miR-101b-3p	epithelial	0.339661	0.493004	1	0.847	1
mmu-miR-130a-3p	epithelial	0.342917	-1.43666	0	0.331	1
mmu-miR-574-3p	epithelial	0.342917	-1.49906	0	0.331	1
mmu-miR-218-5p	epithelial	0.347885	0.25189	1	0.763	1
mmu-miR-3068-3p	epithelial	0.360348	-1.36135	0	0.314	1
mmu-miR-205-5p	epithelial	0.360348	-1.48341	0	0.314	1
mmu-miR-450a-5p	epithelial	0.360348	-1.56866	0	0.314	1
mmu-miR-365-3p	epithelial	0.360539	-0.780927	1	0.831	1
mmu-miR-146a-5p	epithelial	0.369292	-1.49029	0	0.305	1
mmu-miR-425-5p	epithelial	0.371862	0.235005	1	0.856	1
mmu-miR-1839-3p	epithelial	0.378394	-1.2377	0	0.297	1
mmu-miR-19b-3p	epithelial	0.394921	-0.315617	1	1	1
mmu-miR-345-5p	epithelial	0.397087	-1.1748	0	0.28	1
mmu-miR-532-3p	epithelial	0.406687	-1.31183	0	0.271	1
mmu-miR-100-5p	epithelial	0.406687	-1.42564	0	0.271	1
mmu-miR-33-3p	epithelial	0.426425	-1.19587	0	0.254	1
mmu-miR-378a-3p	epithelial	0.426425	-1.2011	0	0.254	1
mmu-miR-30b-5p	epithelial	0.429979	0.266	1	1	1
mmu-miR-18a-5p	epithelial	0.436574	-1.17844	0	0.246	1
mmu-let-7b-5p	epithelial	0.44205	-0.357578	1	0.975	1
mmu-miR-200b-3p	epithelial	0.442054	0.459554	1	1	1
mmu-miR-500-3p	epithelial	0.44692	-0.993474	0	0.237	1
mmu-miR-183-5p	epithelial	0.44692	-1.06002	0	0.237	1
mmu-miR-330-3p	epithelial	0.457471	-1.06399	0	0.229	1
mmu-miR-185-5p	epithelial	0.457652	0.773101	0.5	0.373	1
mmu-miR-96-5p	epithelial	0.4635	0.522664	0.5	0.331	1
mmu-let-7c-5p	epithelial	0.466776	-0.290917	1	0.975	1
mmu-miR-672-5p	epithelial	0.468237	-1.04791	0	0.22	1
mmu-miR-92b-5p	epithelial	0.468237	-1.08032	0	0.22	1
mmu-miR-340-3p	epithelial	0.490452	-0.793288	0	0.203	1
mmu-miR-98-5p	epithelial	0.490452	-1.01077	0	0.203	1
mmu-miR-338-3p	epithelial	0.490452	-1.21144	0	0.203	1
mmu-miR-30e-5p	epithelial	0.492245	-0.344013	1	0.966	1
mmu-miR-451a	epithelial	0.497054	0.897459	0.5	0.407	1
mmu-miR-132-3p	epithelial	0.501594	0.55964	0.5	0.373	1
mmu-miR-200a-5p	epithelial	0.501926	-0.679366	0	0.195	1
mmu-miR-141-3p	epithelial	0.501926	-0.849904	0	0.195	1
mmu-miR-1298-5p	epithelial	0.513664	-1.12614	0	0.186	1
mmu-miR-361-3p	epithelial	0.52568	-0.825724	0	0.178	1
mmu-miR-501-3p	epithelial	0.53105	0.538368	0.5	0.424	1
mmu-miR-24-3p	epithelial	0.531818	-0.202526	1	0.983	1
mmu-miR-676-3p	epithelial	0.537995	-0.751159	0	0.169	1
mmu-miR-542-3p	epithelial	0.537995	-0.897599	0	0.169	1
mmu-miR-193a-5p	epithelial	0.537995	-0.90613	0	0.169	1
mmu-miR-224-5p	epithelial	0.537995	-0.967347	0	0.169	1
mmu-miR-28c	epithelial	0.550629	-0.674076	0	0.161	1
mmu-miR-338-5p	epithelial	0.550629	-0.747367	0	0.161	1
mmu-miR-1249-3p	epithelial	0.550629	-0.837701	0	0.161	1
mmu-miR-130b-3p	epithelial	0.550629	-0.899372	0	0.161	1
mmu-miR-378a-5p	epithelial	0.563606	-0.676803	0	0.153	1
mmu-miR-1843a-3p	epithelial	0.563606	-0.736201	0	0.153	1
mmu-miR-339-5p	epithelial	0.563606	-0.747086	0	0.153	1
mmu-let-7f-1-3p	epithelial	0.563606	-0.747533	0	0.153	1
mmu-miR-690	epithelial	0.563606	-1.13417	0	0.153	1
mmu-miR-872-5p	epithelial	0.568791	0.353122	0.5	0.339	1
mmu-miR-1981-5p	epithelial	0.576955	-0.716322	0	0.144	1
mmu-miR-582-3p	epithelial	0.576955	-0.73022	0	0.144	1
mmu-miR-532-5p	epithelial	0.576955	-0.846238	0	0.144	1
mmu-miR-486a-5p	epithelial	0.576955	-1.21268	0	0.144	1
mmu-miR-455-5p	epithelial	0.590708	-0.745199	0	0.136	1
mmu-miR-511-3p	epithelial	0.590708	-0.880315	0	0.136	1
mmu-miR-486b-5p	epithelial	0.590708	-1.17034	0	0.136	1
mmu-let-7i-5p	epithelial	0.592449	0.472348	0.5	0.424	1
mmu-let-7e-5p	epithelial	0.600804	-0.227327	1	0.873	1
mmu-miR-503-5p	epithelial	0.604905	-0.607798	0	0.127	1
mmu-miR-708-5p	epithelial	0.604905	-0.669746	0	0.127	1
mmu-miR-6240	epithelial	0.604905	-0.954606	0	0.127	1
mmu-miR-340-5p	epithelial	0.615427	-0.313881	0.5	0.932	1
mmu-miR-200c-3p	epithelial	0.6155	0.749103	1	0.983	1
mmu-miR-23b-5p	epithelial	0.619591	-0.618645	0	0.119	1
mmu-miR-331-3p	epithelial	0.619591	-0.670897	0	0.119	1
mmu-miR-199a-5p	epithelial	0.619591	-0.906518	0	0.119	1
mmu-miR-350-3p	epithelial	0.626021	-0.55916	0.5	0.602	1
mmu-miR-361-5p	epithelial	0.627167	0.413745	0.5	0.483	1
mmu-miR-22-3p	epithelial	0.627549	-0.704318	0.5	0.542	1
mmu-miR-700-5p	epithelial	0.634822	-0.481954	0	0.11	1
mmu-miR-31-3p	epithelial	0.634822	-0.605494	0	0.11	1
mmu-miR-8114	epithelial	0.634822	-0.713607	0	0.11	1
mmu-miR-223-5p	epithelial	0.634822	-0.754044	0	0.11	1
mmu-miR-342-5p	epithelial	0.634822	-0.834488	0	0.11	1
mmu-miR-25-3p	epithelial	0.644159	0.513898	1	0.856	1
mmu-let-7d-5p	epithelial	0.644306	-0.203633	1	0.873	1
mmu-miR-222-3p	epithelial	0.649547	-0.875924	0.5	0.475	1
mmu-miR-421-3p	epithelial	0.650663	-0.421145	0	0.102	1
mmu-miR-339-3p	epithelial	0.650663	-0.444728	0	0.102	1
mmu-miR-219a-5p	epithelial	0.650663	-0.456765	0	0.102	1
mmu-miR-193a-3p	epithelial	0.650663	-0.52395	0	0.102	1
mmu-miR-362-3p	epithelial	0.650663	-0.552298	0	0.102	1
mmu-miR-872-3p	epithelial	0.650663	-0.56387	0	0.102	1
mmu-miR-135b-5p	epithelial	0.650663	-0.569801	0	0.102	1
mmu-miR-362-5p	epithelial	0.650663	-0.571388	0	0.102	1
mmu-miR-30d-3p	epithelial	0.650663	-0.577738	0	0.102	1
mmu-miR-874-3p	epithelial	0.650663	-0.583776	0	0.102	1
mmu-miR-3535	epithelial	0.650663	-0.617811	0	0.102	1
mmu-miR-203-3p	epithelial	0.650663	-0.624731	0	0.102	1
mmu-miR-142a-5p	epithelial	0.678817	0.909749	0.5	0.593	1
mmu-miR-1839-5p	epithelial	0.693074	-0.463085	0.5	0.576	1
mmu-miR-429-3p	epithelial	0.718695	0.624082	0.5	0.602	1
mmu-miR-423-5p	epithelial	0.719788	0.342099	1	0.983	1
mmu-miR-146b-5p	epithelial	0.738891	-0.787727	0.5	0.686	1
mmu-miR-140-3p	epithelial	0.765899	0.332599	1	0.847	1
mmu-let-7b-3p	epithelial	0.843647	-0.292543	0.5	0.5	1
mmu-miR-141-5p	epithelial	0.851319	-0.55663	0.5	0.381	1
mmu-miR-21a-5p	epithelial	0.861673	0.474752	1	1	1
mmu-miR-19a-3p	epithelial	0.87757	-0.23466	1	0.839	1
mmu-miR-210-3p	epithelial	0.915501	-0.628497	0.5	0.373	1
mmu-miR-200a-3p	epithelial	0.950396	0.26105	0.5	0.72	1
mmu-miR-192-5p	epithelial	0.955809	-0.267131	0.5	0.475	1
mmu-miR-15b-5p	epithelial	0.959127	0.251802	1	1	1
mmu-miR-7a-1-3p	epithelial	0.961607	-0.55257	0.5	0.347	1
mmu-miR-455-3p	epithelial	0.961607	-0.616087	0.5	0.347	1
mmu-miR-92b-3p	epithelial	0.967196	0.688169	0.5	0.822	1
mmu-miR-22-5p	epithelial	0.972744	-0.245684	0.5	0.424	1
mmu-miR-139-5p	epithelial	1	-0.645128	1	0.856	1
mmu-miR-126a-3p	Stromal	6.81113e-21	-2.96457	0.35	0.948	3.01733e-18
mmu-miR-200b-3p	Stromal	3.37838e-16	-1.90265	0.3	0.911	1.49662e-13
mmu-miR-155-5p	Stromal	3.69815e-14	1.41987	1	0.621	1.63828e-11
mmu-miR-126a-5p	Stromal	3.94757e-14	-2.36274	0.275	0.828	1.74877e-11
mmu-miR-365-3p	Stromal	1.67278e-11	-1.39706	0.575	0.883	7.41041e-09
mmu-miR-15a-5p	Stromal	3.65679e-11	0.501512	0.975	0.997	1.61996e-08
mmu-miR-322-5p	Stromal	6.34407e-11	-1.43388	0.375	0.851	2.81042e-08
mmu-let-7d-3p	Stromal	4.069e-10	-0.438353	0.95	0.997	1.80257e-07
mmu-miR-200c-3p	Stromal	1.1784e-09	-1.267	0.2	0.725	5.22032e-07
mmu-miR-30e-5p	Stromal	6.8052e-09	0.404791	0.975	0.971	3.0147e-06
mmu-miR-30a-3p	Stromal	7.53021e-09	-0.761539	0.775	0.951	3.33588e-06
mmu-miR-31-5p	Stromal	3.63913e-08	-1.53585	0.05	0.541	1.61213e-05
mmu-miR-23b-3p	Stromal	1.92113e-07	-0.31467	1	1	8.51062e-05
mmu-miR-29b-3p	Stromal	2.64922e-07	0.376364	0.975	0.997	0.000117361
mmu-miR-181a-5p	Stromal	5.22402e-07	-0.37142	0.975	0.995	0.000231424
mmu-miR-224-5p	Stromal	1.3224e-06	0.985125	0.55	0.252	0.000585822
mmu-miR-146b-5p	Stromal	1.92257e-06	-1.15994	0.2	0.607	0.000851699
mmu-miR-5121	Stromal	3.61563e-06	0.694728	0.55	0.235	0.00160172
mmu-miR-151-5p	Stromal	1.88089e-05	-0.408489	0.9	0.982	0.00833234
mmu-miR-21a-5p	Stromal	2.23322e-05	0.275788	1	1	0.00989314
mmu-miR-143-3p	Stromal	3.59168e-05	0.688186	0.325	0.111	0.0159112
mmu-miR-24-3p	Stromal	4.64294e-05	-0.349241	0.975	0.994	0.0205682
mmu-miR-92a-3p	Stromal	4.72955e-05	0.767602	0.975	0.954	0.0209519
mmu-miR-6240	Stromal	6.58899e-05	0.436121	0.5	0.21	0.0291892
mmu-miR-29a-3p	Stromal	6.67892e-05	0.506951	0.95	0.931	0.0295876
mmu-miR-99a-5p	Stromal	6.88228e-05	0.556056	0.925	0.869	0.0304885
mmu-miR-532-3p	Stromal	6.9632e-05	0.532008	0.675	0.402	0.030847
mmu-miR-218-5p	Stromal	7.27365e-05	-0.554323	0.85	0.951	0.0322223
mmu-miR-335-5p	Stromal	7.54903e-05	-1.01494	0.3	0.591	0.0334422
mmu-miR-27b-3p	Stromal	0.00014027	-0.299322	1	1	0.0621395
mmu-miR-3102-3p	Stromal	0.00016758	-0.937008	0.325	0.571	0.074238
mmu-miR-495-3p	Stromal	0.000206447	-1.41464	0	0.266	0.0914561
mmu-miR-455-3p	Stromal	0.000216924	-0.490184	0.525	0.81	0.0960972
mmu-miR-200a-3p	Stromal	0.000286136	-1.01895	0.075	0.378	0.126758
mmu-miR-125a-5p	Stromal	0.00031325	-0.261017	1	1	0.13877
mmu-miR-29c-3p	Stromal	0.000516266	0.513911	0.625	0.407	0.228706
mmu-miR-30c-5p	Stromal	0.000527919	-0.217986	0.975	1	0.233868
mmu-miR-379-5p	Stromal	0.000621696	-1.21009	0	0.233	0.275411
mmu-miR-142a-3p	Stromal	0.00092707	0.536503	0.8	0.533	0.410692
mmu-miR-30a-5p	Stromal	0.000960867	-0.281792	1	0.995	0.425664
mmu-miR-7a-5p	Stromal	0.000961398	0.886044	0.725	0.551	0.425899
mmu-miR-329-3p	Stromal	0.000980593	-1.11602	0	0.22	0.434403
mmu-miR-10a-5p	Stromal	0.0011975	0.360577	0.4	0.181	0.530491
mmu-miR-103-3p	Stromal	0.00120505	-0.233132	0.95	0.992	0.533835
mmu-miR-378a-5p	Stromal	0.00134056	0.505042	0.2	0.066	0.593867
mmu-miR-192-5p	Stromal	0.00134181	-0.639103	0.5	0.661	0.594422
mmu-miR-1983	Stromal	0.00154817	0.330182	0.15	0.04	0.685839
mmu-miR-5099	Stromal	0.00179751	0.502125	0.675	0.481	0.796296
mmu-miR-299a-5p	Stromal	0.00186283	-1.03852	0	0.2	0.825233
mmu-miR-193a-5p	Stromal	0.00193215	-0.877768	0.05	0.278	0.855941
mmu-miR-411-3p	Stromal	0.0023725	-0.949743	0	0.192	1
mmu-miR-20b-5p	Stromal	0.00246917	0.747126	0.3	0.129	1
mmu-miR-193a-3p	Stromal	0.00258297	-0.896931	0.025	0.223	1
mmu-let-7c-2-3p	Stromal	0.00286755	0.434623	0.55	0.333	1
mmu-let-7a-1-3p	Stromal	0.00298684	0.430677	0.55	0.333	1
mmu-miR-127-3p	Stromal	0.00331395	-0.932595	0	0.181	1
mmu-miR-328-3p	Stromal	0.00341642	-0.44148	0.75	0.816	1
mmu-miR-106a-5p	Stromal	0.00343388	0.88797	0.375	0.192	1
mmu-miR-107-3p	Stromal	0.0034839	-0.480116	0.55	0.734	1
mmu-miR-199a-5p	Stromal	0.00371838	0.350205	0.875	0.747	1
mmu-miR-500-3p	Stromal	0.0038341	0.508216	0.425	0.226	1
mmu-miR-676-5p	Stromal	0.00439592	-0.699723	0	0.172	1
mmu-miR-541-5p	Stromal	0.00439592	-0.828527	0	0.172	1
mmu-miR-6538	Stromal	0.00456159	0.448337	0.3	0.132	1
mmu-miR-429-3p	Stromal	0.00482631	-0.847272	0	0.169	1
mmu-miR-199a-3p	Stromal	0.00509286	0.249876	0.95	0.985	1
mmu-miR-194-5p	Stromal	0.00521297	-0.216957	0.9	0.899	1
mmu-miR-322-3p	Stromal	0.00553008	-0.941676	0.05	0.232	1
mmu-miR-199b-3p	Stromal	0.00631577	0.246011	0.95	0.985	1
mmu-miR-15b-5p	Stromal	0.00632288	0.527681	0.975	0.968	1
mmu-miR-101a-5p	Stromal	0.00730769	0.393298	0.25	0.112	1
mmu-let-7e-5p	Stromal	0.00790104	0.284097	0.85	0.879	1
mmu-miR-379-3p	Stromal	0.00801462	-0.772261	0	0.152	1
mmu-miR-181b-5p	Stromal	0.00807928	-0.608707	0.45	0.628	1
mmu-miR-30d-5p	Stromal	0.00833248	-0.20717	0.975	1	1
mmu-miR-22-3p	Stromal	0.0105814	0.34516	0.85	0.806	1
mmu-miR-382-3p	Stromal	0.011008	-0.699242	0	0.141	1
mmu-miR-142a-5p	Stromal	0.0110308	0.961502	0.725	0.556	1
mmu-miR-1843b-3p	Stromal	0.0119298	0.36293	0.15	0.054	1
mmu-miR-377-3p	Stromal	0.0125968	-0.633455	0	0.137	1
mmu-miR-532-5p	Stromal	0.013357	0.549791	0.375	0.215	1
mmu-miR-450a-5p	Stromal	0.0135971	-0.643608	0.025	0.18	1
mmu-miR-378a-3p	Stromal	0.0156176	0.263377	0.25	0.118	1
mmu-miR-223-3p	Stromal	0.0175434	-0.421865	0.975	0.994	1
mmu-miR-150-3p	Stromal	0.0192334	0.335579	0.125	0.043	1
mmu-miR-350-3p	Stromal	0.0207401	0.284757	0.8	0.619	1
mmu-miR-101a-3p	Stromal	0.0207844	0.20272	1	0.982	1
mmu-miR-139-5p	Stromal	0.0211263	1.06115	0.9	0.845	1
mmu-miR-199b-5p	Stromal	0.0224294	-0.528492	0	0.117	1
mmu-miR-369-3p	Stromal	0.0224294	-0.590119	0	0.117	1
mmu-miR-195b	Stromal	0.0224294	-0.651156	0	0.117	1
mmu-miR-99b-5p	Stromal	0.023036	-0.210719	0.9	0.954	1
mmu-miR-34b-3p	Stromal	0.0257811	-0.633544	0.125	0.298	1
mmu-miR-375-3p	Stromal	0.0272056	-0.637325	0.05	0.187	1
mmu-miR-411-5p	Stromal	0.027925	-0.506404	0	0.109	1
mmu-miR-5100	Stromal	0.0281138	0.357259	0.625	0.482	1
mmu-miR-667-3p	Stromal	0.0291717	-0.534696	0	0.108	1
mmu-miR-543-3p	Stromal	0.0304725	-0.539601	0	0.106	1
mmu-miR-182-5p	Stromal	0.0309696	-0.628685	0.25	0.416	1
mmu-miR-431-5p	Stromal	0.0332464	-0.481129	0	0.103	1
mmu-miR-409-3p	Stromal	0.0347245	-0.465374	0	0.101	1
mmu-miR-1198-5p	Stromal	0.0357576	0.518988	0.275	0.157	1
mmu-miR-582-5p	Stromal	0.0382424	-0.664089	0.025	0.135	1
mmu-miR-181c-5p	Stromal	0.0452828	-0.515544	0.15	0.29	1
mmu-miR-320-3p	Stromal	0.046775	0.228331	0.775	0.747	1
mmu-miR-301a-3p	Stromal	0.0489859	-0.397712	0.425	0.559	1
mmu-miR-181d-5p	Stromal	0.0833745	-0.282666	0.05	0.155	1
mmu-let-7b-3p	Stromal	0.0889404	-0.27637	0.625	0.687	1
mmu-miR-222-3p	Stromal	0.0900536	-0.300153	0.75	0.774	1
mmu-miR-32-5p	Stromal	0.100013	-0.283685	0.575	0.677	1
mmu-miR-1291	Stromal	0.102073	0.344421	0.225	0.135	1
mmu-miR-296-5p	Stromal	0.102975	-0.350657	0.05	0.144	1
mmu-miR-92b-3p	Stromal	0.1037	-0.578705	0.2	0.301	1
mmu-miR-130a-3p	Stromal	0.104502	0.326047	0.75	0.688	1
mmu-miR-1249-3p	Stromal	0.118709	-0.458843	0.175	0.266	1
mmu-miR-135a-5p	Stromal	0.126515	0.553597	0.15	0.081	1
mmu-miR-221-5p	Stromal	0.134667	-0.405997	0.05	0.131	1
mmu-miR-98-5p	Stromal	0.152436	0.210379	0.25	0.161	1
mmu-miR-34c-3p	Stromal	0.190196	-0.255193	0.125	0.212	1
mmu-miR-153-3p	Stromal	0.190237	-0.234544	0.05	0.123	1
mmu-miR-361-3p	Stromal	0.194744	-0.320493	0.15	0.232	1
mmu-miR-676-3p	Stromal	0.234628	0.214805	0.675	0.659	1
mmu-miR-340-3p	Stromal	0.237141	-0.325635	0.1	0.166	1
mmu-miR-34a-5p	Stromal	0.238795	0.380651	0.55	0.548	1
mmu-miR-27b-5p	Stromal	0.239392	-0.31041	0.125	0.194	1
mmu-miR-324-3p	Stromal	0.241103	0.202377	0.15	0.094	1
mmu-miR-690	Stromal	0.255299	-0.274239	0.175	0.244	1
mmu-miR-6236	Stromal	0.272486	-0.417881	0.1	0.167	1
mmu-let-7i-5p	Stromal	0.273982	-0.251625	0.65	0.654	1
mmu-miR-150-5p	Stromal	0.283406	0.501045	1	1	1
mmu-miR-22-5p	Stromal	0.286515	-0.242628	0.7	0.69	1
mmu-miR-140-5p	Stromal	0.291727	-0.270191	0.175	0.249	1
mmu-miR-125b-2-3p	Stromal	0.304787	-0.30073	0.125	0.184	1
mmu-miR-338-3p	Stromal	0.309229	-0.443871	0.1	0.16	1
mmu-miR-181a-2-3p	Stromal	0.397834	0.544302	0.15	0.109	1
mmu-miR-96-5p	Stromal	0.42928	-0.349432	0.075	0.111	1
mmu-miR-19b-3p	Stromal	0.456732	0.212309	1	1	1
mmu-miR-18a-5p	Stromal	0.484246	-0.253594	0.2	0.233	1
mmu-miR-511-3p	Stromal	0.502067	-0.252608	0.075	0.109	1
mmu-miR-486a-5p	Stromal	0.50349	0.624065	0.15	0.187	1
mmu-miR-486b-5p	Stromal	0.544431	0.637295	0.15	0.183	1
mmu-miR-133a-3p	Stromal	0.545423	0.318301	0.1	0.137	1
mmu-miR-20a-5p	Stromal	0.545652	0.293561	0.975	0.98	1
mmu-miR-501-3p	Stromal	0.587795	-0.258035	0.475	0.467	1
mmu-miR-342-5p	Stromal	0.592069	0.368723	0.125	0.101	1
mmu-miR-23b-5p	Stromal	0.608932	-0.200889	0.1	0.126	1
mmu-miR-423-3p	Stromal	0.633622	0.211539	0.125	0.106	1
mmu-miR-150-3p	Alveolar	2.5846e-11	2.015	0.625	0.047	1.14498e-08
mmu-miR-18b-3p	Alveolar	6.78371e-08	0.980829	0.125	0	3.00518e-05
mmu-miR-155-5p	Alveolar	1.54351e-06	2.86932	1	0.634	0.000683774
mmu-miR-92a-3p	Alveolar	1.54549e-06	1.56203	1	0.974	0.000684651
mmu-miR-200b-3p	Alveolar	1.77817e-06	-4.69213	0.375	0.996	0.000787729
mmu-miR-125a-5p	Alveolar	1.80122e-06	-1.5017	1	1	0.00079794
mmu-miR-19b-3p	Alveolar	2.56453e-06	0.723479	1	1	0.00113609
mmu-miR-200c-3p	Alveolar	2.62932e-06	-2.9605	0.625	0.991	0.00116479
mmu-miR-15b-5p	Alveolar	3.3733e-06	1.4057	1	0.991	0.00149437
mmu-miR-151-5p	Alveolar	3.45785e-06	-1.809	0.75	0.996	0.00153183
mmu-miR-26a-5p	Alveolar	6.21902e-06	-0.404686	1	1	0.00275502
mmu-miR-126a-3p	Alveolar	6.67209e-06	-3.14221	0.25	0.966	0.00295573
mmu-miR-99b-5p	Alveolar	6.9223e-06	-1.94936	0.375	0.97	0.00306658
mmu-miR-200a-3p	Alveolar	8.33007e-06	-3.42254	0.125	0.936	0.00369022
mmu-let-7c-5p	Alveolar	1.00306e-05	-1.42805	0.75	1	0.00444354
mmu-miR-142a-3p	Alveolar	1.13177e-05	1.84345	1	0.591	0.00501374
mmu-miR-19a-3p	Alveolar	1.14131e-05	1.18011	1	0.889	0.00505601
mmu-miR-30a-3p	Alveolar	1.35919e-05	-1.93699	0.375	0.966	0.00602121
mmu-miR-20b-5p	Alveolar	1.44072e-05	1.65562	0.625	0.119	0.00638238
mmu-miR-30a-5p	Alveolar	1.56503e-05	-1.34732	1	1	0.00693309
mmu-miR-582-5p	Alveolar	1.85178e-05	-2.72161	0.125	0.906	0.00820339
mmu-miR-150-5p	Alveolar	2.01636e-05	1.7721	1	1	0.00893249
mmu-miR-92b-3p	Alveolar	2.28264e-05	-2.5804	0.25	0.911	0.0101121
mmu-miR-375-3p	Alveolar	2.44983e-05	-3.15294	0	0.877	0.0108527
mmu-miR-106a-5p	Alveolar	2.53851e-05	1.93186	0.75	0.217	0.0112456
mmu-miR-429-3p	Alveolar	4.88282e-05	-3.07547	0	0.843	0.0216309
mmu-miR-7a-5p	Alveolar	5.77582e-05	1.33093	1	0.762	0.0255869
mmu-miR-126a-5p	Alveolar	6.86894e-05	-2.61056	0.125	0.898	0.0304294
mmu-miR-340-5p	Alveolar	7.12418e-05	0.985889	1	0.932	0.0315601
mmu-miR-218-5p	Alveolar	9.42681e-05	-2.55694	0	0.809	0.0417608
mmu-miR-182-5p	Alveolar	0.000107688	-1.80632	0.375	0.945	0.0477056
mmu-miR-24-3p	Alveolar	0.000123757	-1.02683	0.75	0.991	0.0548245
mmu-miR-23b-3p	Alveolar	0.000126365	-0.562737	1	1	0.0559796
mmu-miR-20a-5p	Alveolar	0.00013036	1.0264	1	0.983	0.0577496
mmu-let-7b-5p	Alveolar	0.000146082	-1.14809	1	0.991	0.0647142
mmu-miR-148a-3p	Alveolar	0.000161904	-1.1816	1	0.991	0.0717233
mmu-miR-138-1-3p	Alveolar	0.000207585	0.680898	0.125	0.004	0.0919601
mmu-miR-181a-5p	Alveolar	0.000224052	-0.876282	0.875	1	0.0992552
mmu-miR-142a-5p	Alveolar	0.000237203	2.2443	0.875	0.494	0.105081
mmu-miR-106b-5p	Alveolar	0.000252667	0.639953	1	1	0.111931
mmu-miR-17-5p	Alveolar	0.000257759	1.19152	1	1	0.114187
mmu-miR-103-3p	Alveolar	0.000268227	-0.759681	1	0.991	0.118825
mmu-miR-27b-3p	Alveolar	0.000296174	-0.435857	1	1	0.131205
mmu-miR-30d-5p	Alveolar	0.000360437	-0.527975	1	1	0.159674
mmu-miR-672-5p	Alveolar	0.000369424	-2.50544	0	0.732	0.163655
mmu-miR-125b-5p	Alveolar	0.000374762	-0.49691	1	1	0.16602
mmu-miR-16-2-3p	Alveolar	0.000386442	0.843842	0.25	0.026	0.171194
mmu-miR-342-3p	Alveolar	0.000510063	1.0572	1	0.987	0.225958
mmu-miR-152-3p	Alveolar	0.000616424	-1.02023	0.625	0.991	0.273076
mmu-miR-31-3p	Alveolar	0.000651135	-1.79191	0.125	0.813	0.288453
mmu-miR-350-3p	Alveolar	0.000696086	0.851539	1	0.574	0.308366
mmu-miR-322-5p	Alveolar	0.0007154	-0.995001	0.25	0.97	0.316922
mmu-miR-140-3p	Alveolar	0.000727268	0.973835	0.875	0.847	0.32218
mmu-miR-674-3p	Alveolar	0.000789661	-2.05151	0	0.685	0.34982
mmu-let-7e-5p	Alveolar	0.000925873	-0.820601	0.875	0.94	0.410162
mmu-miR-24-2-5p	Alveolar	0.000973084	-1.21717	0.375	0.915	0.431076
mmu-miR-32-5p	Alveolar	0.00103327	-0.833286	1	0.945	0.45774
mmu-miR-146b-5p	Alveolar	0.0010533	-1.51608	0.375	0.902	0.466614
mmu-miR-30c-5p	Alveolar	0.00119472	-0.38109	1	1	0.529259
mmu-miR-130b-3p	Alveolar	0.00170099	1.36956	0.375	0.077	0.753541
mmu-miR-23a-3p	Alveolar	0.00170195	-0.369366	1	1	0.753964
mmu-miR-141-5p	Alveolar	0.00180875	-2.00042	0	0.63	0.801275
mmu-miR-25-3p	Alveolar	0.00193806	0.56657	1	0.962	0.85856
mmu-miR-30e-5p	Alveolar	0.00216764	0.495341	1	0.983	0.960265
mmu-miR-151-3p	Alveolar	0.00222489	-1.36289	0.25	0.791	0.985627
mmu-miR-27a-3p	Alveolar	0.00284129	-0.325164	1	1	1
mmu-miR-96-5p	Alveolar	0.00291452	-1.26445	0.375	0.826	1
mmu-miR-342-5p	Alveolar	0.00293232	0.988253	0.375	0.081	1
mmu-miR-31-5p	Alveolar	0.00319179	-0.944321	0.375	0.991	1
mmu-miR-21a-3p	Alveolar	0.00326581	0.524086	0.125	0.009	1
mmu-miR-139-5p	Alveolar	0.00333333	1.59459	0.875	0.83	1
mmu-miR-1291	Alveolar	0.00385805	0.816119	0.25	0.038	1
mmu-miR-194-5p	Alveolar	0.00417511	-0.78266	0.625	0.945	1
mmu-let-7f-5p	Alveolar	0.00526996	-0.38283	1	1	1
mmu-miR-21a-5p	Alveolar	0.00597537	0.282462	1	1	1
mmu-miR-148b-3p	Alveolar	0.00876009	-0.374607	0.875	0.983	1
mmu-miR-339-3p	Alveolar	0.00922634	0.95384	0.25	0.047	1
mmu-miR-210-3p	Alveolar	0.00958792	-1.2369	0.125	0.668	1
mmu-miR-15a-5p	Alveolar	0.0096529	0.588646	1	0.996	1
mmu-let-7a-5p	Alveolar	0.0112667	-0.445258	1	1	1
mmu-miR-29c-3p	Alveolar	0.0175974	-1.46653	0	0.447	1
mmu-miR-130a-3p	Alveolar	0.0184175	-0.920513	0.25	0.74	1
mmu-miR-652-3p	Alveolar	0.0186916	-0.732872	0.75	0.898	1
mmu-let-7d-3p	Alveolar	0.0198205	-0.333334	1	0.996	1
mmu-miR-501-3p	Alveolar	0.0201067	-0.924088	0.25	0.719	1
mmu-miR-183-5p	Alveolar	0.022895	-1.06051	0.125	0.613	1
mmu-let-7g-5p	Alveolar	0.0249104	-0.433523	1	0.979	1
mmu-miR-17-3p	Alveolar	0.0249189	0.769873	0.25	0.06	1
mmu-miR-582-3p	Alveolar	0.0251153	-1.5035	0	0.413	1
mmu-miR-29a-3p	Alveolar	0.0255377	0.54544	1	0.915	1
mmu-miR-532-3p	Alveolar	0.0302306	0.827574	0.75	0.596	1
mmu-miR-15b-3p	Alveolar	0.0321645	0.915936	0.125	0.017	1
mmu-miR-103-2-5p	Alveolar	0.0321645	0.506341	0.125	0.017	1
mmu-miR-374b-5p	Alveolar	0.0327306	0.251652	1	1	1
mmu-let-7c-2-3p	Alveolar	0.0351492	0.863931	0.5	0.247	1
mmu-miR-22-5p	Alveolar	0.0372387	-0.990966	0.125	0.57	1
mmu-let-7a-1-3p	Alveolar	0.0374124	0.856736	0.5	0.251	1
mmu-miR-92b-5p	Alveolar	0.0382156	-1.22606	0	0.37	1
mmu-miR-423-5p	Alveolar	0.0412756	0.41477	0.875	0.996	1
mmu-miR-200b-5p	Alveolar	0.0414602	-1.0635	0.125	0.523	1
mmu-miR-425-5p	Alveolar	0.0463091	0.512613	1	0.923	1
mmu-miR-16-5p	Alveolar	0.0486436	0.230193	1	1	1
mmu-miR-195a-5p	Alveolar	0.0537927	-0.557038	0.625	0.945	1
mmu-miR-28a-5p	Alveolar	0.0565529	-0.707786	0.25	0.711	1
mmu-miR-22-3p	Alveolar	0.0658883	-0.615464	0.625	0.779	1
mmu-miR-301b-3p	Alveolar	0.0663454	0.42045	0.125	0.021	1
mmu-miR-324-5p	Alveolar	0.0673769	-0.607297	0.375	0.753	1
mmu-miR-672-3p	Alveolar	0.0684944	-1.01602	0	0.306	1
mmu-miR-141-3p	Alveolar	0.0710851	-1.02052	0	0.302	1
mmu-miR-497a-5p	Alveolar	0.0734946	-0.634677	0.375	0.791	1
mmu-miR-378a-5p	Alveolar	0.0852148	0.80123	0.375	0.179	1
mmu-miR-93-5p	Alveolar	0.0875754	0.584042	1	0.966	1
mmu-miR-676-3p	Alveolar	0.0893064	-0.94123	0.125	0.438	1
mmu-miR-149-5p	Alveolar	0.0901534	0.810645	0.125	0.026	1
mmu-miR-18a-3p	Alveolar	0.0935548	0.678698	0.125	0.026	1
mmu-miR-140-5p	Alveolar	0.0982786	0.54823	0.375	0.179	1
mmu-miR-296-5p	Alveolar	0.10438	0.368846	0.125	0.026	1
mmu-miR-3102-3p	Alveolar	0.10974	-0.835782	0.125	0.43	1
mmu-miR-28c	Alveolar	0.113188	-0.858171	0	0.247	1
mmu-miR-192-5p	Alveolar	0.116145	-0.460703	0.375	0.753	1
mmu-let-7d-5p	Alveolar	0.116251	-0.372552	0.875	0.915	1
mmu-miR-34b-3p	Alveolar	0.117168	-1.01028	0	0.243	1
mmu-miR-450a-5p	Alveolar	0.119859	0.322228	0.125	0.485	1
mmu-miR-1298-5p	Alveolar	0.125492	-0.956811	0	0.234	1
mmu-miR-365-3p	Alveolar	0.132253	-0.587828	0.5	0.779	1
mmu-miR-200a-5p	Alveolar	0.134327	-0.861557	0	0.226	1
mmu-miR-193b-3p	Alveolar	0.15407	1.14605	0.25	0.111	1
mmu-miR-181b-5p	Alveolar	0.156254	-0.665717	0.25	0.54	1
mmu-miR-351-5p	Alveolar	0.158846	-0.803426	0	0.204	1
mmu-miR-100-5p	Alveolar	0.160353	1.15477	0.375	0.226	1
mmu-miR-130b-5p	Alveolar	0.164137	0.988483	0.125	0.034	1
mmu-miR-877-5p	Alveolar	0.164137	0.393003	0.125	0.034	1
mmu-miR-222-3p	Alveolar	0.17113	-0.29972	0.375	0.728	1
mmu-miR-1249-3p	Alveolar	0.180422	0.794679	0.375	0.238	1
mmu-miR-34c-3p	Alveolar	0.181248	-0.905001	0	0.187	1
mmu-miR-328-3p	Alveolar	0.197903	-0.414772	0.625	0.885	1
mmu-miR-362-5p	Alveolar	0.198771	0.71506	0.375	0.238	1
mmu-miR-455-3p	Alveolar	0.205153	0.663928	0.375	0.243	1
mmu-miR-330-3p	Alveolar	0.20648	-0.691933	0	0.17	1
mmu-miR-3068-5p	Alveolar	0.208507	1.00091	0.25	0.128	1
mmu-miR-335-5p	Alveolar	0.213185	-0.202473	0.125	0.396	1
mmu-miR-34b-5p	Alveolar	0.214639	0.564558	0.125	0.038	1
mmu-miR-203-3p	Alveolar	0.220278	-0.637887	0	0.162	1
mmu-miR-542-3p	Alveolar	0.227496	-0.732745	0	0.157	1
mmu-let-7f-1-3p	Alveolar	0.242613	-0.651818	0	0.149	1
mmu-let-7b-3p	Alveolar	0.246951	-0.389977	0.375	0.617	1
mmu-miR-362-3p	Alveolar	0.253339	0.662065	0.375	0.238	1
mmu-miR-486a-5p	Alveolar	0.258693	-0.803222	0	0.14	1
mmu-miR-486b-5p	Alveolar	0.258693	-0.803222	0	0.14	1
mmu-miR-221-5p	Alveolar	0.258694	-0.537051	0	0.14	1
mmu-miR-511-3p	Alveolar	0.262333	0.645063	0.25	0.132	1
mmu-miR-322-3p	Alveolar	0.270312	-0.54694	0.25	0.464	1
mmu-miR-28a-3p	Alveolar	0.275817	-0.484258	0	0.132	1
mmu-miR-1198-5p	Alveolar	0.289331	0.557597	0.25	0.14	1
mmu-miR-199a-5p	Alveolar	0.294074	-0.538589	0	0.123	1
mmu-miR-1843a-3p	Alveolar	0.294074	-0.578805	0	0.123	1
mmu-miR-872-5p	Alveolar	0.300108	-0.434091	0.125	0.319	1
mmu-miR-181a-2-3p	Alveolar	0.30366	-0.475183	0	0.119	1
mmu-miR-1264-3p	Alveolar	0.30366	-0.570368	0	0.119	1
mmu-miR-24-1-5p	Alveolar	0.308816	0.328851	0.25	0.14	1
mmu-miR-30d-3p	Alveolar	0.31357	-0.463678	0	0.115	1
mmu-miR-708-5p	Alveolar	0.32382	-0.687569	0	0.111	1
mmu-miR-1839-5p	Alveolar	0.329706	-0.319511	0.375	0.634	1
mmu-miR-193a-3p	Alveolar	0.334428	-0.543291	0	0.106	1
mmu-miR-135a-5p	Alveolar	0.334428	-0.557184	0	0.106	1
mmu-miR-125b-2-3p	Alveolar	0.338326	0.369064	0.125	0.051	1
mmu-miR-18a-5p	Alveolar	0.359069	0.823958	0.375	0.315	1
mmu-miR-378a-3p	Alveolar	0.382052	-0.472995	0.25	0.417	1
mmu-miR-107-3p	Alveolar	0.387237	0.316559	0.75	0.736	1
mmu-miR-764-5p	Alveolar	0.411339	0.541151	0.125	0.06	1
mmu-miR-664-3p	Alveolar	0.41499	-0.303108	0.375	0.579	1
mmu-miR-6538	Alveolar	0.418356	0.572536	0.125	0.06	1
mmu-miR-3535	Alveolar	0.425442	0.322846	0.125	0.06	1
mmu-miR-532-5p	Alveolar	0.441369	0.259301	0.375	0.294	1
mmu-miR-451a	Alveolar	0.444504	-0.894747	0.25	0.374	1
mmu-miR-1839-3p	Alveolar	0.479714	0.39048	0.375	0.323	1
mmu-miR-98-3p	Alveolar	0.48798	-0.345564	0.125	0.247	1
mmu-miR-93-3p	Alveolar	0.502313	0.357364	0.125	0.068	1
mmu-miR-361-3p	Alveolar	0.529601	0.627546	0.375	0.336	1
mmu-miR-181c-5p	Alveolar	0.532201	0.228559	0.125	0.255	1
mmu-miR-23b-5p	Alveolar	0.539279	0.230722	0.125	0.072	1
mmu-miR-5121	Alveolar	0.554269	0.442466	0.125	0.072	1
mmu-miR-1981-5p	Alveolar	0.55512	0.577988	0.25	0.204	1
mmu-miR-128-3p	Alveolar	0.555861	0.345055	0.625	0.732	1
mmu-miR-146a-5p	Alveolar	0.563597	0.209686	0.25	0.183	1
mmu-miR-33-3p	Alveolar	0.576744	0.493419	0.5	0.566	1
mmu-miR-187-3p	Alveolar	0.62535	0.203614	0.125	0.081	1
mmu-miR-340-3p	Alveolar	0.645409	0.22079	0.125	0.221	1
mmu-miR-503-5p	Alveolar	0.671628	0.276733	0.125	0.213	1
mmu-miR-421-3p	Alveolar	0.699962	-0.20413	0.125	0.191	1
mmu-miR-98-5p	Alveolar	0.702616	0.503837	0.25	0.247	1
mmu-miR-338-3p	Alveolar	0.706348	-0.313227	0.125	0.179	1
mmu-miR-324-3p	Alveolar	0.725787	0.26426	0.125	0.098	1
mmu-miR-101a-5p	Alveolar	0.729497	0.260986	0.125	0.098	1
mmu-miR-214-3p	Alveolar	0.753735	0.442982	0.5	0.706	1
mmu-miR-320-3p	Alveolar	0.765311	0.238333	0.625	0.694	1
mmu-miR-185-5p	Alveolar	0.879303	0.416824	0.25	0.281	1
mmu-miR-423-3p	Alveolar	0.889659	0.31226	0.125	0.123	1
mmu-miR-339-5p	Alveolar	0.915671	0.474175	0.125	0.128	1
mmu-miR-193a-5p	Alveolar	0.93479	0.225931	0.125	0.153	1
mmu-miR-5107-5p	Alveolar	0.936702	0.40519	0.125	0.128	1
mmu-miR-219a-5p	Alveolar	0.941025	0.460746	0.125	0.132	1
mmu-miR-574-3p	Alveolar	0.946702	0.247188	0.25	0.294	1
